# Supplementary material for: Molecular microevolution and epigenetic patterns of the long non-coding gene H19 show its potential function in pig domestication and breed divergence
Source: BMC Evol Biol. 2016 Apr 23;16:87. doi: 10.1186/s12862-016-0657-5 (PMC4841954; doi:10.1186/s12862-016-0657-5)
Supplement: Additional file 2: S7. — The information of SNP and ASM sites in ES, LB, GZWB. (XLSX 30 kb) [file 12862_2016_657_MOESM2_ESM.xlsx]

## Sheet: Sheet1
SNP1	34097	allele specific region: 33896-34279; number of CpG site: 37
ES	P_value: 1.556365e-24;allel1_MLa:0.835;allel2_ML:0.130					LB						GZWB
position	base	allele1		allele2		position	base	allele1		allele2		position	base	allele1		allele2
		Mb	UMc	M	UM			M	UM	M	UM			M	UM	M	UM
33896	G	7	1	0	5	33896	G	0	0	6	7	33896	G	4	5	0	0
33915	G	11	0	0	6	33915	G	0	0	9	8	33915	G	3	5	0	0
33919	G	10	1	0	6	33919	G	0	0	10	8	33919	G	3	5	0	0
33922	G	10	1	1	5	33922	G	0	0	9	9	33922	G	3	5	0	0
33926	G	11	0	1	7	33926	G	0	0	10	8	33926	G	3	5	0	0
33928	G	11	1	0	8	33928	G	0	0	11	7	33928	G	1	5	0	0
33940	G	12	2	2	6	33940	G	0	0	10	9	33940	G	1	5	0	0
33980	G	9	0	2	5	33980	G	0	0	5	5	34016	G	2	0	0	0
33984	G	9	0	3	3	33984	G	0	0	3	5	34030	C	4	5	0	0
33989	G	8	0	0	6	33989	G	0	0	2	5	34031	G	2	1	0	0
34003	G	9	0	1	5	34003	G	0	0	2	3	34042	C	6	6	0	0
34016	G	8	1	1	7	34016	G	0	0	2	3	34054	C	9	7	0	0
34030	C	6	0	0	7	34030	C	0	0	4	3	34055	G	4	3	0	0
34031	G	8	0	0	5	34031	G	0	0	2	2	34058	C	10	6	0	0
34042	C	6	0	1	8	34042	C	0	0	4	5	34059	G	5	2	0	0
34054	C	9	0	0	10	34054	C	0	0	7	7	34065	C	10	10	0	0
34055	G	11	1	2	3	34055	G	0	0	5	7	34066	G	4	3	0	0
34058	C	8	1	1	9	34058	C	0	0	6	8	34093	C	21	12	0	0
34059	G	12	1	2	4	34059	G	0	0	8	7	34094	G	6	6	0	0
34065	C	10	0	0	12	34065	C	0	0	9	8	34121	C	16	13	0	0
34066	G	10	2	3	5	34066	G	0	0	9	9	34122	G	2	7	0	0
34093	C	17	2	5	9	34093	C	0	0	13	15	34133	C	16	11	0	0
34094	G	16	0	2	10	34094	G	0	0	13	9	34134	G	3	6	0	0
34121	C	11	4	0	9	34121	C	0	0	12	12	34146	C	8	15	0	0
34122	G	8	4	1	6	34122	G	0	0	15	8	34147	G	3	6	0	0
34133	C	11	5	1	8	34133	C	0	0	12	12	34157	C	9	12	0	0
34134	G	9	4	2	5	34134	G	0	0	12	10	34158	G	1	4	0	0
34146	C	4	10	0	8	34146	C	0	0	7	13	34162	C	7	11	0	0
34147	G	8	2	1	6	34147	G	0	0	8	11	34247	C	4	3	0	0
34157	C	5	8	0	6	34157	C	0	0	7	8	34258	C	4	3	0	0
34158	G	5	0	1	5	34158	G	0	0	5	8	34270	C	4	4	0	0
34162	C	3	9	0	7	34162	C	0	0	4	10	34274	C	5	3	0	0
34247	C	5	0	0	9	34247	C	0	0	0	4	34279	C	5	4	0	0
34258	C	4	3	0	8	34258	C	0	0	2	5
34270	C	2	4	1	5	34270	C	0	0	3	4
34274	C	5	1	1	5	34274	C	0	0	1	7
34279	C	5	1	1	5	34279	C	0	0	3	5
SNP2	33767	allele specific region: 33545-33939; number of CpG site: 26
ES	P_value: 7.661648e-28; allel1_ML:0.073; allel2_ML:0.917					LB						GZWB
position	base	allele1		allele2		position	base	allele1		allele2		position	base	allele1		allele2
		M	UM	M	UM			M	UM	M	UM			M	UM	M	UM
33545	C	1	4	5	0	33545	C	0	0	4	11	33545	C	0	0	3	5
33557	C	0	5	5	1	33557	C	0	0	1	12	33557	C	0	0	0	8
33587	C	0	5	3	2	33587	C	0	0	1	8	33587	C	0	0	0	6
33601	C	0	5	2	3	33601	C	0	0	1	8	33601	C	0	0	1	4
33710	C	2	7	11	1	33710	C	0	0	2	4	33710	C	0	0	7	5
33729	C	0	13	14	1	33729	C	0	0	3	10	33729	C	0	0	12	7
33750	C	0	14	17	0	33750	C	0	0	5	15	33750	C	0	0	9	14
33766	C	0	13	19	1	33766	C	0	0	6	17	33766	C	0	0	13	12
33768	C	0	16	20	0	33768	C	0	0	6	15	33768	C	0	0	10	14
33771	C	1	15	18	0	33771	C	0	0	7	15	33771	C	0	0	10	12
33783	C	2	12	14	0	33783	C	0	0	6	14	33783	C	0	0	5	13
33792	C	1	10	12	0	33792	C	0	0	4	13	33792	C	0	0	2	11
33802	C	2	8	7	2	33802	C	0	0	4	14	33802	C	0	0	2	11
33817	C	1	6	6	0	33817	C	0	0	5	9	33817	C	0	0	3	8
33843	C	0	5	7	0	33843	C	0	0	1	4	33843	C	0	0	0	2
33854	C	2	4	8	0	33868	C	0	0	1	0	33868	C	0	0	1	0
33868	C	1	6	8	0	33877	C	0	0	1	0	33877	C	0	0	1	0
33877	C	1	6	9	0	33892	C	0	0	2	0	33892	C	0	0	4	0
33892	C	0	7	10	2	33895	C	0	0	2	1	33895	C	0	0	4	0
33895	C	0	7	11	1	33914	C	0	0	2	1	33914	C	0	0	6	2
33914	C	2	7	12	0	33918	C	0	0	3	1	33918	C	0	0	6	2
33918	C	0	7	11	1	33921	C	0	0	2	2	33921	C	0	0	7	2
33921	C	0	8	10	0	33925	C	0	0	2	3	33925	C	0	0	7	3
33925	C	0	8	8	1	33927	C	0	0	3	2	33927	C	0	0	7	3
33927	C	0	8	7	1	33939	C	0	0	2	2	33939	C	0	0	7	3
33939	C	0	7	8	0
SNP3	33551	allele specific region: 33345-33771; number of CpG site: 33
ES	P_value: 2.021836e-20; allel1_ML:0.179; allel2_ML:0.839					LB						GZWB
position	base	allele1		allele2		position	base	allele1		allele2		position	base	allele1		allele2
		M	UM	M	UM			M	UM	M	UM			M	UM	M	UM
33345	C	0	11	5	0	33345	C	0	0	3	8	33345	C	0	0	9	8
33346	G	0	5	5	3	33346	G	0	0	5	6	33346	G	0	0	5	7
33403	C	0	14	9	1	33403	C	0	0	2	6	33403	C	0	0	4	3
33404	G	0	7	10	1	33404	G	0	0	6	1	33404	G	0	0	3	3
33434	C	1	7	8	0	33434	C	0	0	0	2	33434	C	0	0	1	0
33435	G	0	5	7	0	33435	G	0	0	4	0	33435	G	0	0	1	3
33506	C	8	8	9	1	33506	C	0	0	10	7	33506	C	0	0	13	8
33507	G	9	2	13	2	33507	G	0	0	13	2	33507	G	0	0	6	3
33525	C	7	16	15	1	33525	C	0	0	10	17	33525	C	0	0	15	17
33526	G	11	7	20	0	33526	G	0	0	11	8	33526	G	0	0	8	5
33539	C	7	20	16	4	33539	C	0	0	8	25	33539	C	0	0	17	17
33540	G	5	12	20	1	33540	G	0	0	12	10	33540	G	0	0	8	12
33545	C	6	23	18	2	33545	C	0	0	8	27	33545	C	0	0	17	19
33546	G	2	16	17	3	33546	G	0	0	11	12	33546	G	0	0	11	10
33557	C	0	29	16	4	33557	C	0	0	2	28	33557	C	0	0	8	24
33558	G	1	14	15	5	33558	G	0	0	9	15	33558	G	0	0	8	13
33587	C	0	15	9	2	33587	C	0	0	2	20	33587	C	0	0	6	16
33588	G	2	10	4	6	33588	G	0	0	7	8	33588	G	0	0	8	9
33601	C	0	14	7	2	33601	C	0	0	1	18	33601	C	0	0	9	9
33602	G	0	8	5	3	33602	G	0	0	7	7	33602	G	0	0	6	8
33664	G	4	3	7	0	33664	G	0	0	3	0	33684	C	0	0	3	4
33684	C	2	6	6	1	33684	C	0	0	1	5	33685	G	0	0	2	1
33685	G	2	5	7	2	33685	G	0	0	2	4	33695	G	0	0	0	3
33695	G	3	5	2	7	33695	G	0	0	3	3	33710	C	0	0	3	7
33710	C	3	7	4	2	33710	C	0	0	1	7	33711	G	0	0	3	0
33711	G	3	6	6	1	33711	G	0	0	3	4	33729	C	0	0	6	7
33729	C	0	8	8	0	33729	C	0	0	2	10	33730	G	0	0	4	1
33730	G	1	8	6	1	33730	G	0	0	2	4	33750	C	0	0	1	8
33750	C	0	5	5	1	33750	C	0	0	4	10	33751	G	0	0	4	2
33751	G	0	6	4	1	33751	G	0	0	3	4	33766	C	0	0	2	6
33766	C	0	5	5	0	33766	C	0	0	3	12	33768	C	0	0	2	6
33768	C	0	5	5	0	33768	C	0	0	2	12	33771	C	0	0	2	6
33771	C	1	4	5	0	33771	C	0	0	3	12
SNP4	34023	allele specific region: 33844-34094; number of CpG site: 23
ES	P_value: 2.605609e-26; allel1_ML:0.109; allel2_ML:0.920					LB						GZWB
position	base	allele1		allele2		position	base	allele1		allele2		position	base	allele1		allele2
		M	UM	M	UM			M	UM	M	UM			M	UM	M	UM
33844	G	0	7	4	2	33844	G	0	1	4	3	33844	G	0	0	3	2
33855	G	4	4	5	2	33855	G	0	1	4	3	33855	G	0	0	3	2
33869	G	2	6	8	0	33869	G	0	1	2	4	33869	G	0	0	3	2
33878	G	0	9	9	0	33878	G	0	1	2	5	33878	G	0	0	3	2
33893	G	0	7	9	0	33893	G	0	1	2	4	33893	G	0	0	3	2
33896	G	0	6	8	0	33896	G	0	1	1	3	33896	G	0	0	3	2
33915	G	2	5	6	0	33915	G	0	1	1	3	33915	G	0	0	1	1
33919	G	1	5	6	0	33919	G	0	1	0	3	33919	G	0	0	1	1
33922	G	1	5	5	1	33922	G	0	1	0	2	33922	G	0	0	1	1
33926	G	1	9	6	0	33926	G	0	0	0	2	33926	G	0	0	1	1
33928	G	0	10	6	1	33928	G	0	0	0	2	33928	G	0	0	0	1
33940	G	1	10	8	2	33940	G	0	0	1	4	33940	G	0	0	0	1
33980	G	1	11	10	0	33980	G	0	0	4	3	33980	G	0	0	0	1
33984	G	3	9	9	1	33984	G	0	0	4	3	33984	G	0	0	0	1
33989	G	0	12	10	0	33989	G	0	1	5	3	33989	G	0	0	1	1
34003	G	2	11	14	0	34003	G	0	1	8	5	34003	G	0	0	1	1
34016	G	1	14	15	1	34016	G	0	1	8	6	34016	G	0	0	3	1
34031	G	0	10	12	1	34031	G	0	1	8	5	34031	G	0	0	2	3
34043	G	0	8	9	2	34043	G	0	1	6	4	34043	G	0	0	2	3
34055	G	1	6	8	2	34055	G	0	1	6	4	34055	G	0	0	3	2
34059	G	1	7	9	1	34059	G	0	0	5	5	34059	G	0	0	3	2
34066	G	1	7	6	0	34066	G	0	1	3	7	34066	G	0	0	3	2
34094	G	0	8	9	0	34094	G	0	0	2	2	34094	G	0	0	2	1
SNP5	33805	allele specific region: 33685-33878; number of CpG site: 13
ES	P_value: 2.364088e-06; allel1_ML:0.258; allel2_ML:0.842					LB						GZWB
position	base	allele1		allele2		position	base	allele1		allele2		position	base	allele1		allele2
		M	UM	M	UM			M	UM	M	UM			M	UM	M	UM
33685	G	2	4	9	0	33685	G	0	0	0	6	33685	G	0	0	4	0
33695	G	2	4	0	9	33695	G	0	0	0	6	33695	G	0	0	0	3
33711	G	2	5	7	1	33711	G	0	0	0	3	33711	G	0	0	1	1
33769	G	2	9	7	3	33769	G	0	0	5	7	33769	G	0	0	4	1
33772	G	6	6	9	1	33772	G	0	0	5	7	33772	G	0	0	4	2
33784	G	5	11	10	1	33784	G	0	0	5	7	33784	G	0	0	4	2
33793	G	2	16	9	4	33793	G	0	0	6	8	33793	G	0	0	5	3
33803	G	2	18	14	2	33803	G	0	0	7	11	33803	G	0	0	5	5
33818	G	8	9	16	0	33818	G	0	0	7	12	33818	G	0	0	8	2
33844	G	2	13	14	0	33844	G	0	0	5	10	33844	G	0	0	6	3
33855	G	4	9	12	0	33855	G	0	0	5	7	33855	G	0	0	4	2
33869	G	2	9	7	0	33869	G	0	0	3	3	33869	G	0	0	4	2
33878	G	1	9	5	0	33878	G	0	0	2	4	33878	G	0	0	4	2
SNP6	33586	allele specific region: 33403-33771; number of CpG site: 13
ES	P_value: 1.007055e-16; allel1_ML:0.909; allel2_RML:0.053					LB						GZWB
position	base	allele1		allele2		position	base	allele1		allele2		position	base	allele1		allele2
		M	UM	M	UM			M	UM	M	UM			M	UM	M	UM
33525	C	7	1	0	11	33525	C	7	9	0	0	33525	C	9	9	0	0
33539	C	9	2	3	12	33539	C	5	17	0	0	33539	C	12	8	0	0
33545	C	11	0	2	14	33545	C	5	19	0	0	33545	C	11	11	0	0
33557	C	10	2	0	16	33557	C	2	21	0	0	33557	C	6	15	0	0
33587	C	9	3	0	15	33587	C	2	20	0	0	33587	C	6	17	0	0
33601	C	7	3	0	14	33601	C	1	18	0	0	33601	C	9	10	0	0
33729	C	5	0	0	7	33729	C	1	6	0	0	33729	C	4	1	0	0
33750	C	5	0	0	5	33750	C	2	7	0	0	33750	C	0	5	0	0
33766	C	5	0	0	5	33766	C	1	9	0	0	33766	C	3	3	0	0
33768	C	5	0	0	5	33768	C	0	9	0	0	33768	C	2	4	0	0
33771	C	5	0	1	4	33771	C	1	9	0	0	33771	C	3	3	0	0
SNP7	32530	allele specific region: 32443-32734; number of CpG site: 17
ES	P_value: 3.053563e-11; allel1_ML:0.067; allel2_ML:0.857					LB						GZWB
position	base	allele1		allele2		position	base	allele1		allele2		position	base	allele1		allele2
		M	UM	M	UM			M	UM	M	UM			M	UM	M	UM
32473	G	0	10	5	2	32473	G	7	8	0	0	32473	G	0	0	3	3
32479	G	0	11	7	2	32479	G	6	10	0	0	32479	G	0	0	4	3
32498	G	1	12	15	0	32498	G	13	11	0	0	32498	G	0	0	5	8
32519	G	0	16	18	0	32519	G	11	17	0	0	32519	G	0	0	7	7
32529	G	0	18	18	0	32529	G	9	19	0	0	32529	G	0	0	6	9
32531	G	0	18	0	18	32531	G	12	16	0	0	32531	G	0	0	0	15
32602	G	7	5	5	0	32602	G	4	1	0	0	32602	G	0	0	2	1
32635	G	0	10	8	0	32635	G	4	0	0	0	32635	G	0	0	0	1
32658	G	1	8	8	1	32658	G	5	3	0	0	32658	G	0	0	2	4
32685	G	0	8	10	2	32685	G	5	4	0	0	32685	G	0	0	3	4
32695	G	0	8	11	0	32695	G	7	3	0	0	32695	G	0	0	1	5
32701	G	2	6	12	0	32701	G	6	4	0	0	32701	G	0	0	3	4
32706	G	0	8	10	0	32706	G	3	7	0	0	32706	G	0	0	2	5
32718	G	0	6	9	0	32718	G	5	5	0	0	32718	G	0	0	3	5
32734	G	0	5	6	2	32734	G	7	8	0	0	32734	G	0	0	3	5
SNP8	33694	allele specific region: 33507-33878; number of CpG site: 22
ES	P_value: 2.291676e-09; allel1_ML:0.342; allel2_ML:0.877					LB						GZWB
position	base	allele1		allele2		position	base	allele1		allele2		position	base	allele1		allele2
		M	UM	M	UM			M	UM	M	UM			M	UM	M	UM
33540	G	2	7	7	0	33540	G	3	3	0	0	33540	G	0	0	2	1
33546	G	0	9	5	1	33546	G	3	3	0	0	33546	G	0	0	3	0
33558	G	0	7	3	3	33558	G	1	5	0	0	33558	G	0	0	3	0
33649	G	3	7	12	2	33649	G	4	17	0	0	33649	G	0	0	7	14
33664	G	14	6	16	0	33664	G	13	13	0	0	33664	G	0	0	13	9
33685	G	8	15	17	1	33685	G	10	22	0	0	33685	G	0	0	15	14
33695	G	11	13	1	18	33695	G	11	23	0	0	33695	G	0	0	0	29
33711	G	8	16	15	1	33711	G	11	17	0	0	33711	G	0	0	13	9
33730	G	3	18	10	0	33730	G	8	10	0	0	33730	G	0	0	8	5
33751	G	2	12	7	0	33751	G	3	10	0	0	33751	G	0	0	6	1
33769	G	1	6	7	0	33769	G	2	6	0	0	33769	G	0	0	6	1
33772	G	2	5	7	0	33772	G	1	6	0	0	33772	G	0	0	6	1
33784	G	2	3	7	0	33784	G	0	5	0	0	33784	G	0	0	2	0
33793	G	0	5	7	2	33793	G	0	3	0	0	33793	G	0	0	0	1
33803	G	2	4	8	1	33803	G	0	5	0	0	33803	G	0	0	0	1
33818	G	5	3	10	0	33818	G	3	7	0	0	33818	G	0	0	4	1
33844	G	3	10	9	1	33844	G	7	6	0	0	33844	G	0	0	7	4
33855	G	5	4	9	0	33855	G	8	6	0	0	33855	G	0	0	6	6
33869	G	4	5	6	0	33869	G	9	5	0	0	33869	G	0	0	9	6
33878	G	2	8	4	1	33878	G	8	7	0	0	33878	G	0	0	7	6
a.ML: average methylation level
b.M: numbers of methylation reads
c.UM: numbers of unmethylation reads
