# Supplementary material for: Molecular microevolution and epigenetic patterns of the long non-coding gene H19 show its potential function in pig domestication and breed divergence
Source: BMC Evol Biol. 2016 Apr 23;16:87. doi: 10.1186/s12862-016-0657-5 (PMC4841954; doi:10.1186/s12862-016-0657-5)
Supplement: Additional file 4: S1. — The result of CpG report of H19 completely sequence (GenBank: AY044827) in Enshi black pig according to the single base methylation data which has not published. (TXT 198 kb) [file 12862_2016_657_MOESM4_ESM.txt]

H19-sus-complete	26	+	3	1	CG	CGT
H19-sus-complete	27	-	0	0	CG	CGG
H19-sus-complete	47	+	4	2	CG	CGG
H19-sus-complete	48	-	0	0	CG	CGT
H19-sus-complete	58	+	6	0	CG	CGG
H19-sus-complete	59	-	0	0	CG	CGG
H19-sus-complete	84	+	0	7	CG	CGA
H19-sus-complete	85	-	0	0	CG	CGC
H19-sus-complete	105	+	7	0	CG	CGC
H19-sus-complete	106	-	0	0	CG	CGC
H19-sus-complete	114	+	9	0	CG	CGG
H19-sus-complete	115	-	0	0	CG	CGC
H19-sus-complete	137	+	10	0	CG	CGG
H19-sus-complete	138	-	0	0	CG	CGC
H19-sus-complete	187	+	13	1	CG	CGT
H19-sus-complete	188	-	0	0	CG	CGG
H19-sus-complete	191	+	14	1	CG	CGG
H19-sus-complete	192	-	0	0	CG	CGG
H19-sus-complete	233	+	23	1	CG	CGG
H19-sus-complete	234	-	0	0	CG	CGG
H19-sus-complete	237	+	23	1	CG	CGC
H19-sus-complete	238	-	0	0	CG	CGT
H19-sus-complete	241	+	21	3	CG	CGA
H19-sus-complete	242	-	0	0	CG	CGA
H19-sus-complete	286	+	28	2	CG	CGC
H19-sus-complete	287	-	0	0	CG	CGG
H19-sus-complete	304	+	24	2	CG	CGG
H19-sus-complete	305	-	0	0	CG	CGA
H19-sus-complete	317	+	21	1	CG	CGC
H19-sus-complete	318	-	0	0	CG	CGC
H19-sus-complete	327	+	0	0	CG	CGC
H19-sus-complete	328	-	0	0	CG	CGG
H19-sus-complete	329	+	17	2	CG	CGG
H19-sus-complete	330	-	0	0	CG	CGC
H19-sus-complete	377	+	29	0	CG	CGC
H19-sus-complete	378	-	0	0	CG	CGG
H19-sus-complete	382	+	27	1	CG	CGC
H19-sus-complete	383	-	0	0	CG	CGG
H19-sus-complete	386	+	28	1	CG	CGG
H19-sus-complete	387	-	0	0	CG	CGT
H19-sus-complete	401	+	35	2	CG	CGC
H19-sus-complete	402	-	0	0	CG	CGT
H19-sus-complete	405	+	35	2	CG	CGC
H19-sus-complete	406	-	0	0	CG	CGT
H19-sus-complete	412	+	39	3	CG	CGC
H19-sus-complete	413	-	0	0	CG	CGT
H19-sus-complete	422	+	44	2	CG	CGT
H19-sus-complete	423	-	0	0	CG	CGC
H19-sus-complete	434	+	43	3	CG	CGT
H19-sus-complete	435	-	0	0	CG	CGG
H19-sus-complete	442	+	43	5	CG	CGT
H19-sus-complete	443	-	0	0	CG	CGT
H19-sus-complete	456	+	43	4	CG	CGG
H19-sus-complete	457	-	0	0	CG	CGC
H19-sus-complete	460	+	42	2	CG	CGC
H19-sus-complete	461	-	0	0	CG	CGG
H19-sus-complete	462	+	44	1	CG	CGA
H19-sus-complete	463	-	0	0	CG	CGC
H19-sus-complete	466	+	40	1	CG	CGG
H19-sus-complete	467	-	0	0	CG	CGG
H19-sus-complete	499	+	34	3	CG	CGC
H19-sus-complete	500	-	0	0	CG	CGC
H19-sus-complete	520	+	35	2	CG	CGC
H19-sus-complete	521	-	0	0	CG	CGC
H19-sus-complete	523	+	33	1	CG	CGA
H19-sus-complete	524	-	0	0	CG	CGG
H19-sus-complete	526	+	17	18	CG	CGG
H19-sus-complete	527	-	0	0	CG	CGT
H19-sus-complete	545	+	41	0	CG	CGC
H19-sus-complete	546	-	0	0	CG	CGC
H19-sus-complete	564	+	43	2	CG	CGC
H19-sus-complete	565	-	0	0	CG	CGG
H19-sus-complete	574	+	49	3	CG	CGC
H19-sus-complete	575	-	0	0	CG	CGA
H19-sus-complete	630	+	69	4	CG	CGT
H19-sus-complete	631	-	0	0	CG	CGT
H19-sus-complete	634	+	72	2	CG	CGA
H19-sus-complete	635	-	0	0	CG	CGG
H19-sus-complete	641	+	76	0	CG	CGC
H19-sus-complete	642	-	0	0	CG	CGG
H19-sus-complete	643	+	74	2	CG	CGT
H19-sus-complete	644	-	0	0	CG	CGC
H19-sus-complete	648	+	75	0	CG	CGG
H19-sus-complete	649	-	0	0	CG	CGG
H19-sus-complete	707	+	78	1	CG	CGC
H19-sus-complete	708	-	0	0	CG	CGC
H19-sus-complete	709	+	79	2	CG	CGT
H19-sus-complete	710	-	0	0	CG	CGC
H19-sus-complete	733	+	89	10	CG	CGG
H19-sus-complete	734	-	0	0	CG	CGT
H19-sus-complete	760	+	112	4	CG	CGG
H19-sus-complete	761	-	0	0	CG	CGT
H19-sus-complete	794	+	129	5	CG	CGG
H19-sus-complete	795	-	0	0	CG	CGT
H19-sus-complete	838	+	100	9	CG	CGT
H19-sus-complete	839	-	0	0	CG	CGA
H19-sus-complete	843	+	58	55	CG	CGG
H19-sus-complete	844	-	0	0	CG	CGT
H19-sus-complete	858	+	117	13	CG	CGG
H19-sus-complete	859	-	0	0	CG	CGG
H19-sus-complete	869	+	133	5	CG	CGG
H19-sus-complete	870	-	0	0	CG	CGT
H19-sus-complete	876	+	132	4	CG	CGG
H19-sus-complete	877	-	0	0	CG	CGC
H19-sus-complete	879	+	122	11	CG	CGT
H19-sus-complete	880	-	0	0	CG	CGC
H19-sus-complete	883	+	129	5	CG	CGG
H19-sus-complete	884	-	0	0	CG	CGC
H19-sus-complete	890	+	124	14	CG	CGG
H19-sus-complete	891	-	0	0	CG	CGT
H19-sus-complete	896	+	137	8	CG	CGG
H19-sus-complete	897	-	0	0	CG	CGT
H19-sus-complete	905	+	134	9	CG	CGA
H19-sus-complete	906	-	0	0	CG	CGG
H19-sus-complete	925	+	144	8	CG	CGG
H19-sus-complete	926	-	0	0	CG	CGA
H19-sus-complete	929	+	147	8	CG	CGG
H19-sus-complete	930	-	0	0	CG	CGG
H19-sus-complete	972	+	92	8	CG	CGA
H19-sus-complete	973	-	0	0	CG	CGG
H19-sus-complete	1014	+	75	7	CG	CGA
H19-sus-complete	1015	-	0	0	CG	CGC
H19-sus-complete	1045	+	67	4	CG	CGT
H19-sus-complete	1046	-	0	0	CG	CGC
H19-sus-complete	1052	+	69	7	CG	CGT
H19-sus-complete	1053	-	0	0	CG	CGT
H19-sus-complete	1056	+	71	7	CG	CGG
H19-sus-complete	1057	-	0	0	CG	CGC
H19-sus-complete	1072	+	82	10	CG	CGT
H19-sus-complete	1073	-	0	0	CG	CGG
H19-sus-complete	1081	+	76	8	CG	CGG
H19-sus-complete	1082	-	0	0	CG	CGT
H19-sus-complete	1090	+	68	11	CG	CGT
H19-sus-complete	1091	-	0	0	CG	CGA
H19-sus-complete	1098	+	68	3	CG	CGC
H19-sus-complete	1099	-	0	0	CG	CGC
H19-sus-complete	1100	+	67	3	CG	CGC
H19-sus-complete	1101	-	0	0	CG	CGC
H19-sus-complete	1105	+	62	4	CG	CGG
H19-sus-complete	1106	-	0	0	CG	CGC
H19-sus-complete	1141	+	29	4	CG	CGG
H19-sus-complete	1142	-	0	0	CG	CGT
H19-sus-complete	1148	+	23	5	CG	CGG
H19-sus-complete	1149	-	0	0	CG	CGT
H19-sus-complete	1154	+	21	2	CG	CGG
H19-sus-complete	1155	-	0	0	CG	CGC
H19-sus-complete	1161	+	13	3	CG	CGG
H19-sus-complete	1162	-	0	0	CG	CGT
H19-sus-complete	1187	+	2	5	CG	CGG
H19-sus-complete	1188	-	0	0	CG	CGC
H19-sus-complete	1199	+	11	2	CG	CGT
H19-sus-complete	1200	-	0	0	CG	CGA
H19-sus-complete	1220	+	20	3	CG	CGT
H19-sus-complete	1221	-	0	0	CG	CGC
H19-sus-complete	1254	+	28	11	CG	CGC
H19-sus-complete	1255	-	0	0	CG	CGG
H19-sus-complete	1257	+	33	7	CG	CGG
H19-sus-complete	1258	-	0	0	CG	CGG
H19-sus-complete	1264	+	37	3	CG	CGC
H19-sus-complete	1265	-	0	0	CG	CGC
H19-sus-complete	1275	+	43	1	CG	CGC
H19-sus-complete	1276	-	0	0	CG	CGG
H19-sus-complete	1283	+	38	2	CG	CGG
H19-sus-complete	1284	-	0	0	CG	CGC
H19-sus-complete	1292	+	32	6	CG	CGC
H19-sus-complete	1293	-	0	0	CG	CGG
H19-sus-complete	1298	+	31	4	CG	CGG
H19-sus-complete	1299	-	0	0	CG	CGG
H19-sus-complete	1305	+	31	6	CG	CGG
H19-sus-complete	1306	-	0	0	CG	CGG
H19-sus-complete	1316	+	23	13	CG	CGC
H19-sus-complete	1317	-	0	0	CG	CGC
H19-sus-complete	1321	+	26	9	CG	CGA
H19-sus-complete	1322	-	0	0	CG	CGA
H19-sus-complete	1342	+	25	0	CG	CGT
H19-sus-complete	1343	-	0	0	CG	CGT
H19-sus-complete	1366	+	26	7	CG	CGT
H19-sus-complete	1367	-	0	0	CG	CGT
H19-sus-complete	1370	+	30	3	CG	CGA
H19-sus-complete	1371	-	0	0	CG	CGC
H19-sus-complete	1387	+	36	9	CG	CGG
H19-sus-complete	1388	-	0	0	CG	CGA
H19-sus-complete	1398	+	42	5	CG	CGG
H19-sus-complete	1399	-	0	0	CG	CGT
H19-sus-complete	1410	+	32	9	CG	CGA
H19-sus-complete	1411	-	0	0	CG	CGG
H19-sus-complete	1447	+	21	16	CG	CGT
H19-sus-complete	1448	-	0	0	CG	CGT
H19-sus-complete	1455	+	24	11	CG	CGG
H19-sus-complete	1456	-	0	0	CG	CGC
H19-sus-complete	1479	+	20	17	CG	CGA
H19-sus-complete	1480	-	0	0	CG	CGT
H19-sus-complete	1514	+	9	17	CG	CGG
H19-sus-complete	1515	-	0	0	CG	CGT
H19-sus-complete	1536	+	16	10	CG	CGC
H19-sus-complete	1537	-	0	0	CG	CGG
H19-sus-complete	1566	+	15	0	CG	CGG
H19-sus-complete	1567	-	0	0	CG	CGG
H19-sus-complete	1574	+	13	2	CG	CGC
H19-sus-complete	1575	-	0	0	CG	CGA
H19-sus-complete	1631	+	2	3	CG	CGC
H19-sus-complete	1632	-	0	0	CG	CGA
H19-sus-complete	1646	+	1	4	CG	CGA
H19-sus-complete	1647	-	0	0	CG	CGC
H19-sus-complete	1652	+	4	0	CG	CGT
H19-sus-complete	1653	-	0	0	CG	CGC
H19-sus-complete	1718	+	0	4	CG	CGG
H19-sus-complete	1719	-	0	0	CG	CGC
H19-sus-complete	1727	+	0	4	CG	CGG
H19-sus-complete	1728	-	0	0	CG	CGA
H19-sus-complete	1738	+	0	3	CG	CGT
H19-sus-complete	1739	-	0	0	CG	CGG
H19-sus-complete	1750	+	0	3	CG	CGC
H19-sus-complete	1751	-	0	0	CG	CGG
H19-sus-complete	1765	+	0	3	CG	CGC
H19-sus-complete	1766	-	0	0	CG	CGG
H19-sus-complete	1769	+	0	4	CG	CGG
H19-sus-complete	1770	-	0	0	CG	CGG
H19-sus-complete	1786	+	1	4	CG	CGG
H19-sus-complete	1787	-	0	0	CG	CGG
H19-sus-complete	1803	+	1	3	CG	CGA
H19-sus-complete	1804	-	0	0	CG	CGG
H19-sus-complete	1808	+	1	2	CG	CGC
H19-sus-complete	1809	-	0	0	CG	CGC
H19-sus-complete	1820	+	2	1	CG	CGC
H19-sus-complete	1821	-	0	0	CG	CGG
H19-sus-complete	1827	+	1	2	CG	CGT
H19-sus-complete	1828	-	0	0	CG	CGG
H19-sus-complete	1833	+	2	1	CG	CGA
H19-sus-complete	1834	-	0	0	CG	CGG
H19-sus-complete	1839	+	2	1	CG	CGC
H19-sus-complete	1840	-	0	0	CG	CGG
H19-sus-complete	1897	+	2	4	CG	CGA
H19-sus-complete	1898	-	0	0	CG	CGA
H19-sus-complete	1945	+	3	4	CG	CGC
H19-sus-complete	1946	-	0	0	CG	CGG
H19-sus-complete	1968	+	5	4	CG	CGC
H19-sus-complete	1969	-	0	0	CG	CGC
H19-sus-complete	1970	+	5	4	CG	CGC
H19-sus-complete	1971	-	0	0	CG	CGC
H19-sus-complete	1986	+	5	6	CG	CGA
H19-sus-complete	1987	-	0	0	CG	CGG
H19-sus-complete	1997	+	6	6	CG	CGC
H19-sus-complete	1998	-	0	0	CG	CGC
H19-sus-complete	1999	+	6	6	CG	CGC
H19-sus-complete	2000	-	0	0	CG	CGC
H19-sus-complete	2011	+	6	10	CG	CGG
H19-sus-complete	2012	-	0	0	CG	CGG
H19-sus-complete	2016	+	6	8	CG	CGC
H19-sus-complete	2017	-	0	0	CG	CGG
H19-sus-complete	2024	+	5	11	CG	CGC
H19-sus-complete	2025	-	0	0	CG	CGT
H19-sus-complete	2030	+	6	11	CG	CGC
H19-sus-complete	2031	-	0	0	CG	CGG
H19-sus-complete	2034	+	6	12	CG	CGC
H19-sus-complete	2035	-	0	0	CG	CGG
H19-sus-complete	2063	+	5	13	CG	CGC
H19-sus-complete	2064	-	0	0	CG	CGG
H19-sus-complete	2079	+	5	14	CG	CGG
H19-sus-complete	2080	-	0	0	CG	CGG
H19-sus-complete	2089	+	4	13	CG	CGG
H19-sus-complete	2090	-	0	0	CG	CGC
H19-sus-complete	2108	+	2	13	CG	CGG
H19-sus-complete	2109	-	0	0	CG	CGT
H19-sus-complete	2122	+	1	11	CG	CGC
H19-sus-complete	2123	-	0	0	CG	CGG
H19-sus-complete	2167	+	4	15	CG	CGA
H19-sus-complete	2168	-	0	0	CG	CGA
H19-sus-complete	2181	+	5	14	CG	CGG
H19-sus-complete	2182	-	0	0	CG	CGC
H19-sus-complete	2185	+	10	12	CG	CGG
H19-sus-complete	2186	-	0	0	CG	CGC
H19-sus-complete	2192	+	8	17	CG	CGG
H19-sus-complete	2193	-	0	0	CG	CGG
H19-sus-complete	2291	+	1	16	CG	CGA
H19-sus-complete	2292	-	0	0	CG	CGC
H19-sus-complete	2306	+	3	14	CG	CGA
H19-sus-complete	2307	-	0	0	CG	CGA
H19-sus-complete	2319	+	8	11	CG	CGA
H19-sus-complete	2320	-	0	0	CG	CGT
H19-sus-complete	2332	+	5	15	CG	CGT
H19-sus-complete	2333	-	0	0	CG	CGA
H19-sus-complete	2344	+	3	16	CG	CGG
H19-sus-complete	2345	-	0	0	CG	CGT
H19-sus-complete	2373	+	6	11	CG	CGC
H19-sus-complete	2374	-	0	0	CG	CGA
H19-sus-complete	2394	+	4	10	CG	CGC
H19-sus-complete	2395	-	0	0	CG	CGG
H19-sus-complete	2406	+	7	12	CG	CGT
H19-sus-complete	2407	-	0	0	CG	CGT
H19-sus-complete	2412	+	4	11	CG	CGC
H19-sus-complete	2413	-	0	0	CG	CGG
H19-sus-complete	2447	+	5	12	CG	CGG
H19-sus-complete	2448	-	0	0	CG	CGG
H19-sus-complete	2470	+	4	12	CG	CGG
H19-sus-complete	2471	-	0	0	CG	CGT
H19-sus-complete	2483	+	2	16	CG	CGA
H19-sus-complete	2484	-	0	0	CG	CGG
H19-sus-complete	2518	+	1	8	CG	CGC
H19-sus-complete	2519	-	0	0	CG	CGG
H19-sus-complete	2560	+	5	5	CG	CGC
H19-sus-complete	2561	-	0	0	CG	CGC
H19-sus-complete	2596	+	4	6	CG	CGC
H19-sus-complete	2597	-	0	0	CG	CGG
H19-sus-complete	2609	+	4	6	CG	CGC
H19-sus-complete	2610	-	0	0	CG	CGC
H19-sus-complete	2621	+	3	7	CG	CGC
H19-sus-complete	2622	-	0	0	CG	CGG
H19-sus-complete	2629	+	1	6	CG	CGC
H19-sus-complete	2630	-	0	0	CG	CGC
H19-sus-complete	2680	+	6	8	CG	CGC
H19-sus-complete	2681	-	0	0	CG	CGC
H19-sus-complete	2694	+	9	8	CG	CGG
H19-sus-complete	2695	-	0	0	CG	CGG
H19-sus-complete	2706	+	9	11	CG	CGG
H19-sus-complete	2707	-	0	0	CG	CGG
H19-sus-complete	2712	+	9	12	CG	CGG
H19-sus-complete	2713	-	0	0	CG	CGG
H19-sus-complete	2715	+	11	9	CG	CGG
H19-sus-complete	2716	-	0	0	CG	CGC
H19-sus-complete	2739	+	7	20	CG	CGG
H19-sus-complete	2740	-	0	0	CG	CGA
H19-sus-complete	2745	+	8	20	CG	CGG
H19-sus-complete	2746	-	0	0	CG	CGT
H19-sus-complete	2804	+	13	22	CG	CGG
H19-sus-complete	2805	-	0	0	CG	CGG
H19-sus-complete	2831	+	21	18	CG	CGG
H19-sus-complete	2832	-	0	0	CG	CGC
H19-sus-complete	2838	+	17	24	CG	CGG
H19-sus-complete	2839	-	0	0	CG	CGA
H19-sus-complete	2850	+	26	22	CG	CGG
H19-sus-complete	2851	-	0	0	CG	CGC
H19-sus-complete	2869	+	27	22	CG	CGT
H19-sus-complete	2870	-	0	0	CG	CGC
H19-sus-complete	2918	+	36	16	CG	CGC
H19-sus-complete	2919	-	0	0	CG	CGG
H19-sus-complete	2943	+	34	18	CG	CGG
H19-sus-complete	2944	-	0	0	CG	CGG
H19-sus-complete	2966	+	24	27	CG	CGG
H19-sus-complete	2967	-	0	0	CG	CGG
H19-sus-complete	2979	+	29	23	CG	CGT
H19-sus-complete	2980	-	0	0	CG	CGG
H19-sus-complete	3059	+	30	4	CG	CGC
H19-sus-complete	3060	-	0	0	CG	CGG
H19-sus-complete	3065	+	23	9	CG	CGG
H19-sus-complete	3066	-	0	0	CG	CGA
H19-sus-complete	3075	+	20	9	CG	CGG
H19-sus-complete	3076	-	0	0	CG	CGT
H19-sus-complete	3116	+	20	8	CG	CGC
H19-sus-complete	3117	-	0	0	CG	CGC
H19-sus-complete	3137	+	16	12	CG	CGT
H19-sus-complete	3138	-	0	0	CG	CGT
H19-sus-complete	3163	+	16	7	CG	CGA
H19-sus-complete	3164	-	0	0	CG	CGT
H19-sus-complete	3170	+	15	9	CG	CGG
H19-sus-complete	3171	-	0	0	CG	CGG
H19-sus-complete	3176	+	11	14	CG	CGA
H19-sus-complete	3177	-	0	0	CG	CGA
H19-sus-complete	3181	+	17	5	CG	CGG
H19-sus-complete	3182	-	0	0	CG	CGC
H19-sus-complete	3242	+	15	2	CG	CGG
H19-sus-complete	3243	-	0	0	CG	CGC
H19-sus-complete	3259	+	15	2	CG	CGC
H19-sus-complete	3260	-	0	0	CG	CGG
H19-sus-complete	3271	+	12	8	CG	CGA
H19-sus-complete	3272	-	0	0	CG	CGG
H19-sus-complete	3277	+	13	7	CG	CGG
H19-sus-complete	3278	-	0	0	CG	CGG
H19-sus-complete	3287	+	18	2	CG	CGG
H19-sus-complete	3288	-	0	0	CG	CGC
H19-sus-complete	3366	+	11	3	CG	CGG
H19-sus-complete	3367	-	0	0	CG	CGT
H19-sus-complete	3384	+	7	3	CG	CGC
H19-sus-complete	3385	-	0	0	CG	CGT
H19-sus-complete	3390	+	9	3	CG	CGA
H19-sus-complete	3391	-	0	0	CG	CGG
H19-sus-complete	3398	+	5	5	CG	CGG
H19-sus-complete	3399	-	0	0	CG	CGG
H19-sus-complete	3405	+	8	2	CG	CGC
H19-sus-complete	3406	-	0	0	CG	CGT
H19-sus-complete	3407	+	6	3	CG	CGA
H19-sus-complete	3408	-	0	0	CG	CGC
H19-sus-complete	3430	+	11	1	CG	CGT
H19-sus-complete	3431	-	0	0	CG	CGC
H19-sus-complete	3437	+	3	10	CG	CGG
H19-sus-complete	3438	-	0	0	CG	CGA
H19-sus-complete	3491	+	4	6	CG	CGC
H19-sus-complete	3492	-	0	0	CG	CGG
H19-sus-complete	3531	+	0	6	CG	CGG
H19-sus-complete	3532	-	0	0	CG	CGG
H19-sus-complete	3544	+	0	3	CG	CGG
H19-sus-complete	3545	-	0	0	CG	CGG
H19-sus-complete	3597	+	0	0	CG	CGG
H19-sus-complete	3598	-	0	0	CG	CGG
H19-sus-complete	3644	+	0	0	CG	CGG
H19-sus-complete	3645	-	0	0	CG	CGT
H19-sus-complete	3664	+	0	1	CG	CGC
H19-sus-complete	3665	-	0	0	CG	CGG
H19-sus-complete	3677	+	0	2	CG	CGC
H19-sus-complete	3678	-	0	0	CG	CGG
H19-sus-complete	3694	+	3	0	CG	CGG
H19-sus-complete	3695	-	0	0	CG	CGG
H19-sus-complete	3711	+	4	1	CG	CGC
H19-sus-complete	3712	-	0	0	CG	CGT
H19-sus-complete	3720	+	3	2	CG	CGG
H19-sus-complete	3721	-	0	0	CG	CGG
H19-sus-complete	3727	+	3	2	CG	CGA
H19-sus-complete	3728	-	0	0	CG	CGC
H19-sus-complete	3740	+	2	3	CG	CGG
H19-sus-complete	3741	-	0	0	CG	CGA
H19-sus-complete	3770	+	0	4	CG	CGG
H19-sus-complete	3771	-	0	0	CG	CGA
H19-sus-complete	3837	+	4	1	CG	CGG
H19-sus-complete	3838	-	0	0	CG	CGC
H19-sus-complete	3852	+	2	6	CG	CGG
H19-sus-complete	3853	-	0	0	CG	CGC
H19-sus-complete	3864	+	2	6	CG	CGT
H19-sus-complete	3865	-	0	0	CG	CGG
H19-sus-complete	3947	+	2	1	CG	CGA
H19-sus-complete	3948	-	0	0	CG	CGG
H19-sus-complete	4020	+	0	8	CG	CGC
H19-sus-complete	4021	-	0	0	CG	CGC
H19-sus-complete	4026	+	0	8	CG	CGT
H19-sus-complete	4027	-	0	0	CG	CGG
H19-sus-complete	4091	+	0	7	CG	CGG
H19-sus-complete	4092	-	0	0	CG	CGG
H19-sus-complete	4097	+	0	7	CG	CGA
H19-sus-complete	4098	-	0	0	CG	CGC
H19-sus-complete	4104	+	0	6	CG	CGG
H19-sus-complete	4105	-	0	0	CG	CGG
H19-sus-complete	4245	+	7	1	CG	CGG
H19-sus-complete	4246	-	0	0	CG	CGC
H19-sus-complete	4266	+	6	7	CG	CGG
H19-sus-complete	4267	-	0	0	CG	CGG
H19-sus-complete	4284	+	9	7	CG	CGC
H19-sus-complete	4285	-	0	0	CG	CGG
H19-sus-complete	4289	+	8	10	CG	CGG
H19-sus-complete	4290	-	0	0	CG	CGG
H19-sus-complete	4355	+	18	13	CG	CGG
H19-sus-complete	4356	-	0	0	CG	CGC
H19-sus-complete	4417	+	13	24	CG	CGT
H19-sus-complete	4418	-	0	0	CG	CGA
H19-sus-complete	4428	+	20	17	CG	CGA
H19-sus-complete	4429	-	0	0	CG	CGC
H19-sus-complete	4455	+	4	38	CG	CGT
H19-sus-complete	4456	-	0	0	CG	CGG
H19-sus-complete	4463	+	8	38	CG	CGC
H19-sus-complete	4464	-	0	0	CG	CGC
H19-sus-complete	4486	+	5	41	CG	CGG
H19-sus-complete	4487	-	0	0	CG	CGG
H19-sus-complete	4492	+	4	33	CG	CGC
H19-sus-complete	4493	-	0	0	CG	CGG
H19-sus-complete	4506	+	2	33	CG	CGC
H19-sus-complete	4507	-	0	0	CG	CGA
H19-sus-complete	4512	+	6	33	CG	CGG
H19-sus-complete	4513	-	0	0	CG	CGC
H19-sus-complete	4525	+	35	14	CG	CGC
H19-sus-complete	4526	-	0	0	CG	CGT
H19-sus-complete	4562	+	28	16	CG	CGG
H19-sus-complete	4563	-	0	0	CG	CGC
H19-sus-complete	4582	+	38	3	CG	CGT
H19-sus-complete	4583	-	0	0	CG	CGC
H19-sus-complete	4618	+	14	14	CG	CGC
H19-sus-complete	4619	-	0	0	CG	CGG
H19-sus-complete	4638	+	7	29	CG	CGG
H19-sus-complete	4639	-	0	0	CG	CGG
H19-sus-complete	4649	+	10	24	CG	CGG
H19-sus-complete	4650	-	0	0	CG	CGG
H19-sus-complete	4733	+	21	3	CG	CGG
H19-sus-complete	4734	-	0	0	CG	CGT
H19-sus-complete	4740	+	23	1	CG	CGG
H19-sus-complete	4741	-	0	0	CG	CGC
H19-sus-complete	4765	+	17	11	CG	CGT
H19-sus-complete	4766	-	0	0	CG	CGA
H19-sus-complete	4807	+	27	16	CG	CGA
H19-sus-complete	4808	-	0	0	CG	CGG
H19-sus-complete	4828	+	28	15	CG	CGA
H19-sus-complete	4829	-	0	0	CG	CGG
H19-sus-complete	4889	+	21	2	CG	CGT
H19-sus-complete	4890	-	0	0	CG	CGA
H19-sus-complete	4896	+	0	19	CG	CGC
H19-sus-complete	4897	-	0	0	CG	CGG
H19-sus-complete	4922	+	23	1	CG	CGG
H19-sus-complete	4923	-	0	0	CG	CGC
H19-sus-complete	4925	+	23	2	CG	CGT
H19-sus-complete	4926	-	0	0	CG	CGC
H19-sus-complete	4933	+	28	0	CG	CGA
H19-sus-complete	4934	-	0	0	CG	CGC
H19-sus-complete	4938	+	27	0	CG	CGG
H19-sus-complete	4939	-	0	0	CG	CGC
H19-sus-complete	4996	+	24	14	CG	CGA
H19-sus-complete	4997	-	0	0	CG	CGG
H19-sus-complete	5022	+	35	3	CG	CGA
H19-sus-complete	5023	-	0	0	CG	CGG
H19-sus-complete	5040	+	34	5	CG	CGA
H19-sus-complete	5041	-	0	0	CG	CGG
H19-sus-complete	5071	+	35	6	CG	CGG
H19-sus-complete	5072	-	0	0	CG	CGG
H19-sus-complete	5080	+	30	5	CG	CGC
H19-sus-complete	5081	-	0	0	CG	CGG
H19-sus-complete	5082	+	35	1	CG	CGA
H19-sus-complete	5083	-	0	0	CG	CGC
H19-sus-complete	5099	+	38	1	CG	CGC
H19-sus-complete	5100	-	0	0	CG	CGC
H19-sus-complete	5171	+	30	4	CG	CGA
H19-sus-complete	5172	-	0	0	CG	CGG
H19-sus-complete	5201	+	27	4	CG	CGT
H19-sus-complete	5202	-	0	0	CG	CGT
H19-sus-complete	5266	+	28	5	CG	CGC
H19-sus-complete	5267	-	0	0	CG	CGC
H19-sus-complete	5313	+	15	8	CG	CGG
H19-sus-complete	5314	-	0	0	CG	CGC
H19-sus-complete	5357	+	8	1	CG	CGC
H19-sus-complete	5358	-	0	0	CG	CGG
H19-sus-complete	5365	+	7	4	CG	CGT
H19-sus-complete	5366	-	0	0	CG	CGG
H19-sus-complete	5401	+	21	3	CG	CGG
H19-sus-complete	5402	-	0	0	CG	CGT
H19-sus-complete	5406	+	24	5	CG	CGA
H19-sus-complete	5407	-	0	0	CG	CGG
H19-sus-complete	5433	+	30	2	CG	CGC
H19-sus-complete	5434	-	0	0	CG	CGC
H19-sus-complete	5447	+	34	2	CG	CGC
H19-sus-complete	5448	-	0	0	CG	CGG
H19-sus-complete	5466	+	31	1	CG	CGG
H19-sus-complete	5467	-	0	0	CG	CGG
H19-sus-complete	5478	+	25	6	CG	CGG
H19-sus-complete	5479	-	0	0	CG	CGG
H19-sus-complete	5521	+	26	2	CG	CGC
H19-sus-complete	5522	-	0	0	CG	CGG
H19-sus-complete	5551	+	42	5	CG	CGA
H19-sus-complete	5552	-	0	0	CG	CGG
H19-sus-complete	5691	+	32	13	CG	CGC
H19-sus-complete	5692	-	0	0	CG	CGC
H19-sus-complete	5732	+	36	13	CG	CGC
H19-sus-complete	5733	-	0	0	CG	CGA
H19-sus-complete	5737	+	42	5	CG	CGC
H19-sus-complete	5738	-	0	0	CG	CGC
H19-sus-complete	5769	+	19	2	CG	CGC
H19-sus-complete	5770	-	0	0	CG	CGG
H19-sus-complete	5784	+	28	2	CG	CGC
H19-sus-complete	5785	-	0	0	CG	CGG
H19-sus-complete	5808	+	18	12	CG	CGA
H19-sus-complete	5809	-	0	0	CG	CGT
H19-sus-complete	5828	+	28	8	CG	CGG
H19-sus-complete	5829	-	0	0	CG	CGT
H19-sus-complete	5852	+	31	4	CG	CGC
H19-sus-complete	5853	-	0	0	CG	CGC
H19-sus-complete	5885	+	32	6	CG	CGG
H19-sus-complete	5886	-	0	0	CG	CGT
H19-sus-complete	5893	+	13	22	CG	CGG
H19-sus-complete	5894	-	0	0	CG	CGC
H19-sus-complete	5905	+	31	5	CG	CGC
H19-sus-complete	5906	-	0	0	CG	CGA
H19-sus-complete	5910	+	29	6	CG	CGC
H19-sus-complete	5911	-	0	0	CG	CGT
H19-sus-complete	5940	+	26	3	CG	CGC
H19-sus-complete	5941	-	0	0	CG	CGC
H19-sus-complete	5956	+	25	2	CG	CGA
H19-sus-complete	5957	-	0	0	CG	CGG
H19-sus-complete	5963	+	23	3	CG	CGT
H19-sus-complete	5964	-	0	0	CG	CGG
H19-sus-complete	5968	+	25	2	CG	CGG
H19-sus-complete	5969	-	0	0	CG	CGG
H19-sus-complete	5978	+	11	14	CG	CGT
H19-sus-complete	5979	-	0	0	CG	CGG
H19-sus-complete	5995	+	22	2	CG	CGG
H19-sus-complete	5996	-	0	0	CG	CGA
H19-sus-complete	6003	+	23	2	CG	CGC
H19-sus-complete	6004	-	0	0	CG	CGC
H19-sus-complete	6011	+	23	2	CG	CGG
H19-sus-complete	6012	-	0	0	CG	CGG
H19-sus-complete	6029	+	21	0	CG	CGG
H19-sus-complete	6030	-	0	0	CG	CGC
H19-sus-complete	6070	+	23	5	CG	CGT
H19-sus-complete	6071	-	0	0	CG	CGC
H19-sus-complete	6100	+	22	1	CG	CGA
H19-sus-complete	6101	-	0	0	CG	CGC
H19-sus-complete	6107	+	23	3	CG	CGG
H19-sus-complete	6108	-	0	0	CG	CGT
H19-sus-complete	6117	+	20	2	CG	CGG
H19-sus-complete	6118	-	0	0	CG	CGC
H19-sus-complete	6141	+	12	3	CG	CGC
H19-sus-complete	6142	-	0	0	CG	CGG
H19-sus-complete	6149	+	12	4	CG	CGG
H19-sus-complete	6150	-	0	0	CG	CGG
H19-sus-complete	6166	+	13	1	CG	CGA
H19-sus-complete	6167	-	0	0	CG	CGT
H19-sus-complete	6172	+	12	1	CG	CGG
H19-sus-complete	6173	-	0	0	CG	CGG
H19-sus-complete	6202	+	10	4	CG	CGG
H19-sus-complete	6203	-	0	0	CG	CGC
H19-sus-complete	6287	+	18	2	CG	CGC
H19-sus-complete	6288	-	0	0	CG	CGC
H19-sus-complete	6293	+	17	2	CG	CGG
H19-sus-complete	6294	-	0	0	CG	CGT
H19-sus-complete	6305	+	0	19	CG	CGG
H19-sus-complete	6306	-	0	0	CG	CGA
H19-sus-complete	6317	+	20	0	CG	CGC
H19-sus-complete	6318	-	0	0	CG	CGC
H19-sus-complete	6328	+	20	1	CG	CGT
H19-sus-complete	6329	-	0	0	CG	CGC
H19-sus-complete	6337	+	20	2	CG	CGA
H19-sus-complete	6338	-	0	0	CG	CGC
H19-sus-complete	6340	+	20	0	CG	CGG
H19-sus-complete	6341	-	0	0	CG	CGT
H19-sus-complete	6365	+	14	3	CG	CGC
H19-sus-complete	6366	-	0	0	CG	CGG
H19-sus-complete	6384	+	21	2	CG	CGC
H19-sus-complete	6385	-	0	0	CG	CGG
H19-sus-complete	6402	+	23	1	CG	CGA
H19-sus-complete	6403	-	0	0	CG	CGG
H19-sus-complete	6422	+	22	7	CG	CGG
H19-sus-complete	6423	-	0	0	CG	CGG
H19-sus-complete	6483	+	32	4	CG	CGC
H19-sus-complete	6484	-	0	0	CG	CGT
H19-sus-complete	6485	+	34	1	CG	CGT
H19-sus-complete	6486	-	0	0	CG	CGC
H19-sus-complete	6568	+	33	6	CG	CGC
H19-sus-complete	6569	-	0	0	CG	CGG
H19-sus-complete	6590	+	32	11	CG	CGT
H19-sus-complete	6591	-	0	0	CG	CGC
H19-sus-complete	6601	+	39	4	CG	CGC
H19-sus-complete	6602	-	0	0	CG	CGT
H19-sus-complete	6603	+	43	0	CG	CGG
H19-sus-complete	6604	-	0	0	CG	CGC
H19-sus-complete	6612	+	43	0	CG	CGG
H19-sus-complete	6613	-	0	0	CG	CGC
H19-sus-complete	6622	+	35	9	CG	CGG
H19-sus-complete	6623	-	0	0	CG	CGA
H19-sus-complete	6632	+	45	2	CG	CGC
H19-sus-complete	6633	-	0	0	CG	CGG
H19-sus-complete	6636	+	42	6	CG	CGC
H19-sus-complete	6637	-	0	0	CG	CGG
H19-sus-complete	6638	+	48	2	CG	CGG
H19-sus-complete	6639	-	0	0	CG	CGC
H19-sus-complete	6644	+	52	0	CG	CGC
H19-sus-complete	6645	-	0	0	CG	CGC
H19-sus-complete	6652	+	45	4	CG	CGA
H19-sus-complete	6653	-	0	0	CG	CGA
H19-sus-complete	6666	+	44	2	CG	CGA
H19-sus-complete	6667	-	0	0	CG	CGG
H19-sus-complete	6669	+	33	13	CG	CGT
H19-sus-complete	6670	-	0	0	CG	CGT
H19-sus-complete	6679	+	30	12	CG	CGG
H19-sus-complete	6680	-	0	0	CG	CGT
H19-sus-complete	6689	+	33	9	CG	CGG
H19-sus-complete	6690	-	0	0	CG	CGG
H19-sus-complete	6693	+	33	5	CG	CGG
H19-sus-complete	6694	-	0	0	CG	CGC
H19-sus-complete	6720	+	26	12	CG	CGT
H19-sus-complete	6721	-	0	0	CG	CGT
H19-sus-complete	6738	+	23	11	CG	CGC
H19-sus-complete	6739	-	0	0	CG	CGT
H19-sus-complete	6741	+	27	5	CG	CGC
H19-sus-complete	6742	-	0	0	CG	CGG
H19-sus-complete	6757	+	35	3	CG	CGG
H19-sus-complete	6758	-	0	0	CG	CGG
H19-sus-complete	6785	+	24	5	CG	CGA
H19-sus-complete	6786	-	0	0	CG	CGG
H19-sus-complete	6806	+	15	9	CG	CGT
H19-sus-complete	6807	-	0	0	CG	CGG
H19-sus-complete	6809	+	15	10	CG	CGA
H19-sus-complete	6810	-	0	0	CG	CGA
H19-sus-complete	6818	+	19	7	CG	CGG
H19-sus-complete	6819	-	0	0	CG	CGA
H19-sus-complete	6849	+	22	6	CG	CGT
H19-sus-complete	6850	-	0	0	CG	CGT
H19-sus-complete	6855	+	18	5	CG	CGG
H19-sus-complete	6856	-	0	0	CG	CGT
H19-sus-complete	6887	+	19	3	CG	CGG
H19-sus-complete	6888	-	0	0	CG	CGG
H19-sus-complete	6917	+	15	4	CG	CGT
H19-sus-complete	6918	-	0	0	CG	CGC
H19-sus-complete	6924	+	14	1	CG	CGA
H19-sus-complete	6925	-	0	0	CG	CGC
H19-sus-complete	6939	+	11	0	CG	CGG
H19-sus-complete	6940	-	0	0	CG	CGG
H19-sus-complete	6949	+	9	2	CG	CGG
H19-sus-complete	6950	-	0	0	CG	CGG
H19-sus-complete	6958	+	11	1	CG	CGC
H19-sus-complete	6959	-	0	0	CG	CGT
H19-sus-complete	6983	+	13	1	CG	CGC
H19-sus-complete	6984	-	0	0	CG	CGT
H19-sus-complete	6985	+	14	0	CG	CGG
H19-sus-complete	6986	-	0	0	CG	CGC
H19-sus-complete	7011	+	18	2	CG	CGC
H19-sus-complete	7012	-	0	0	CG	CGT
H19-sus-complete	7015	+	17	4	CG	CGG
H19-sus-complete	7016	-	0	0	CG	CGG
H19-sus-complete	7030	+	14	14	CG	CGT
H19-sus-complete	7031	-	0	0	CG	CGT
H19-sus-complete	7046	+	17	11	CG	CGG
H19-sus-complete	7047	-	0	0	CG	CGA
H19-sus-complete	7057	+	27	1	CG	CGC
H19-sus-complete	7058	-	0	0	CG	CGG
H19-sus-complete	7082	+	21	2	CG	CGC
H19-sus-complete	7083	-	0	0	CG	CGG
H19-sus-complete	7095	+	24	0	CG	CGG
H19-sus-complete	7096	-	0	0	CG	CGA
H19-sus-complete	7112	+	18	0	CG	CGC
H19-sus-complete	7113	-	0	0	CG	CGT
H19-sus-complete	7128	+	12	0	CG	CGG
H19-sus-complete	7129	-	0	0	CG	CGC
H19-sus-complete	7133	+	11	2	CG	CGA
H19-sus-complete	7134	-	0	0	CG	CGG
H19-sus-complete	7184	+	14	10	CG	CGG
H19-sus-complete	7185	-	0	0	CG	CGT
H19-sus-complete	7234	+	20	8	CG	CGA
H19-sus-complete	7235	-	0	0	CG	CGT
H19-sus-complete	7262	+	12	14	CG	CGA
H19-sus-complete	7263	-	0	0	CG	CGC
H19-sus-complete	7268	+	26	4	CG	CGT
H19-sus-complete	7269	-	0	0	CG	CGG
H19-sus-complete	7271	+	25	3	CG	CGC
H19-sus-complete	7272	-	0	0	CG	CGA
H19-sus-complete	7285	+	26	3	CG	CGG
H19-sus-complete	7286	-	0	0	CG	CGG
H19-sus-complete	7322	+	27	6	CG	CGC
H19-sus-complete	7323	-	0	0	CG	CGG
H19-sus-complete	7331	+	13	18	CG	CGG
H19-sus-complete	7332	-	0	0	CG	CGG
H19-sus-complete	7366	+	12	10	CG	CGG
H19-sus-complete	7367	-	0	0	CG	CGG
H19-sus-complete	7382	+	6	14	CG	CGG
H19-sus-complete	7383	-	0	0	CG	CGG
H19-sus-complete	7388	+	9	12	CG	CGC
H19-sus-complete	7389	-	0	0	CG	CGG
H19-sus-complete	7478	+	14	54	CG	CGG
H19-sus-complete	7479	-	0	0	CG	CGG
H19-sus-complete	7532	+	28	26	CG	CGC
H19-sus-complete	7533	-	0	0	CG	CGC
H19-sus-complete	7539	+	0	52	CG	CGT
H19-sus-complete	7540	-	0	0	CG	CGG
H19-sus-complete	7561	+	17	27	CG	CGG
H19-sus-complete	7562	-	0	0	CG	CGG
H19-sus-complete	7604	+	35	27	CG	CGT
H19-sus-complete	7605	-	0	0	CG	CGA
H19-sus-complete	7617	+	48	23	CG	CGC
H19-sus-complete	7618	-	0	0	CG	CGG
H19-sus-complete	7636	+	63	8	CG	CGC
H19-sus-complete	7637	-	0	0	CG	CGG
H19-sus-complete	7660	+	33	40	CG	CGT
H19-sus-complete	7661	-	0	0	CG	CGT
H19-sus-complete	7709	+	45	9	CG	CGC
H19-sus-complete	7710	-	0	0	CG	CGG
H19-sus-complete	7732	+	42	13	CG	CGC
H19-sus-complete	7733	-	0	0	CG	CGG
H19-sus-complete	7737	+	34	20	CG	CGA
H19-sus-complete	7738	-	0	0	CG	CGG
H19-sus-complete	7743	+	41	16	CG	CGA
H19-sus-complete	7744	-	0	0	CG	CGT
H19-sus-complete	7762	+	47	4	CG	CGT
H19-sus-complete	7763	-	0	0	CG	CGC
H19-sus-complete	7776	+	51	2	CG	CGG
H19-sus-complete	7777	-	0	0	CG	CGC
H19-sus-complete	7788	+	49	5	CG	CGT
H19-sus-complete	7789	-	0	0	CG	CGC
H19-sus-complete	7816	+	36	9	CG	CGT
H19-sus-complete	7817	-	0	0	CG	CGG
H19-sus-complete	7897	+	40	11	CG	CGG
H19-sus-complete	7898	-	0	0	CG	CGG
H19-sus-complete	7910	+	30	17	CG	CGA
H19-sus-complete	7911	-	0	0	CG	CGT
H19-sus-complete	7927	+	45	0	CG	CGC
H19-sus-complete	7928	-	0	0	CG	CGG
H19-sus-complete	7931	+	19	22	CG	CGA
H19-sus-complete	7932	-	0	0	CG	CGG
H19-sus-complete	7934	+	36	5	CG	CGT
H19-sus-complete	7935	-	0	0	CG	CGT
H19-sus-complete	7953	+	31	6	CG	CGG
H19-sus-complete	7954	-	0	0	CG	CGA
H19-sus-complete	7996	+	30	4	CG	CGG
H19-sus-complete	7997	-	0	0	CG	CGG
H19-sus-complete	8045	+	22	7	CG	CGG
H19-sus-complete	8046	-	0	0	CG	CGA
H19-sus-complete	8074	+	22	0	CG	CGC
H19-sus-complete	8075	-	0	0	CG	CGG
H19-sus-complete	8083	+	20	2	CG	CGG
H19-sus-complete	8084	-	0	0	CG	CGG
H19-sus-complete	8092	+	7	11	CG	CGC
H19-sus-complete	8093	-	0	0	CG	CGG
H19-sus-complete	8175	+	1	4	CG	CGG
H19-sus-complete	8176	-	0	0	CG	CGT
H19-sus-complete	8199	+	0	2	CG	CGG
H19-sus-complete	8200	-	0	0	CG	CGG
H19-sus-complete	8258	+	1	0	CG	CGG
H19-sus-complete	8259	-	0	0	CG	CGG
H19-sus-complete	8333	+	0	0	CG	CGC
H19-sus-complete	8334	-	0	0	CG	CGA
H19-sus-complete	8352	+	2	0	CG	CGA
H19-sus-complete	8353	-	0	0	CG	CGG
H19-sus-complete	8361	+	2	1	CG	CGG
H19-sus-complete	8362	-	0	0	CG	CGG
H19-sus-complete	8409	+	1	5	CG	CGA
H19-sus-complete	8410	-	0	0	CG	CGG
H19-sus-complete	8415	+	2	4	CG	CGC
H19-sus-complete	8416	-	0	0	CG	CGG
H19-sus-complete	8417	+	2	4	CG	CGA
H19-sus-complete	8418	-	0	0	CG	CGC
H19-sus-complete	8432	+	3	3	CG	CGG
H19-sus-complete	8433	-	0	0	CG	CGG
H19-sus-complete	8441	+	4	1	CG	CGC
H19-sus-complete	8442	-	0	0	CG	CGG
H19-sus-complete	8443	+	2	3	CG	CGC
H19-sus-complete	8444	-	0	0	CG	CGC
H19-sus-complete	8457	+	0	3	CG	CGG
H19-sus-complete	8458	-	0	0	CG	CGA
H19-sus-complete	8460	+	3	0	CG	CGA
H19-sus-complete	8461	-	0	0	CG	CGC
H19-sus-complete	8465	+	3	0	CG	CGG
H19-sus-complete	8466	-	0	0	CG	CGC
H19-sus-complete	8483	+	0	3	CG	CGG
H19-sus-complete	8484	-	0	0	CG	CGT
H19-sus-complete	8519	+	3	2	CG	CGG
H19-sus-complete	8520	-	0	0	CG	CGG
H19-sus-complete	8522	+	3	1	CG	CGG
H19-sus-complete	8523	-	0	0	CG	CGC
H19-sus-complete	8528	+	3	3	CG	CGG
H19-sus-complete	8529	-	0	0	CG	CGA
H19-sus-complete	8544	+	3	3	CG	CGA
H19-sus-complete	8545	-	0	0	CG	CGT
H19-sus-complete	8550	+	2	4	CG	CGC
H19-sus-complete	8551	-	0	0	CG	CGT
H19-sus-complete	8563	+	4	3	CG	CGT
H19-sus-complete	8564	-	0	0	CG	CGA
H19-sus-complete	8571	+	4	3	CG	CGA
H19-sus-complete	8572	-	0	0	CG	CGG
H19-sus-complete	8579	+	0	7	CG	CGG
H19-sus-complete	8580	-	0	0	CG	CGG
H19-sus-complete	8592	+	1	5	CG	CGT
H19-sus-complete	8593	-	0	0	CG	CGA
H19-sus-complete	8606	+	5	4	CG	CGG
H19-sus-complete	8607	-	0	0	CG	CGC
H19-sus-complete	8612	+	5	5	CG	CGC
H19-sus-complete	8613	-	0	0	CG	CGC
H19-sus-complete	8615	+	3	6	CG	CGG
H19-sus-complete	8616	-	0	0	CG	CGG
H19-sus-complete	8629	+	2	3	CG	CGG
H19-sus-complete	8630	-	0	0	CG	CGT
H19-sus-complete	8636	+	2	3	CG	CGG
H19-sus-complete	8637	-	0	0	CG	CGC
H19-sus-complete	8658	+	3	3	CG	CGG
H19-sus-complete	8659	-	0	0	CG	CGG
H19-sus-complete	8679	+	3	0	CG	CGG
H19-sus-complete	8680	-	0	0	CG	CGC
H19-sus-complete	8684	+	2	5	CG	CGG
H19-sus-complete	8685	-	0	0	CG	CGG
H19-sus-complete	8725	+	4	0	CG	CGG
H19-sus-complete	8726	-	0	0	CG	CGC
H19-sus-complete	8866	+	19	4	CG	CGG
H19-sus-complete	8867	-	0	0	CG	CGG
H19-sus-complete	8888	+	12	8	CG	CGG
H19-sus-complete	8889	-	0	0	CG	CGT
H19-sus-complete	8934	+	10	12	CG	CGC
H19-sus-complete	8935	-	0	0	CG	CGT
H19-sus-complete	8979	+	15	16	CG	CGG
H19-sus-complete	8980	-	0	0	CG	CGC
H19-sus-complete	8988	+	16	17	CG	CGG
H19-sus-complete	8989	-	0	0	CG	CGA
H19-sus-complete	9011	+	21	14	CG	CGG
H19-sus-complete	9012	-	0	0	CG	CGG
H19-sus-complete	9016	+	20	13	CG	CGC
H19-sus-complete	9017	-	0	0	CG	CGG
H19-sus-complete	9049	+	14	9	CG	CGG
H19-sus-complete	9050	-	0	0	CG	CGC
H19-sus-complete	9054	+	11	11	CG	CGC
H19-sus-complete	9055	-	0	0	CG	CGG
H19-sus-complete	9058	+	12	8	CG	CGG
H19-sus-complete	9059	-	0	0	CG	CGG
H19-sus-complete	9099	+	9	1	CG	CGA
H19-sus-complete	9100	-	0	0	CG	CGT
H19-sus-complete	9110	+	7	1	CG	CGG
H19-sus-complete	9111	-	0	0	CG	CGC
H19-sus-complete	9138	+	10	0	CG	CGG
H19-sus-complete	9139	-	0	0	CG	CGC
H19-sus-complete	9148	+	9	3	CG	CGC
H19-sus-complete	9149	-	0	0	CG	CGT
H19-sus-complete	9268	+	11	3	CG	CGT
H19-sus-complete	9269	-	0	0	CG	CGA
H19-sus-complete	9306	+	12	0	CG	CGG
H19-sus-complete	9307	-	0	0	CG	CGC
H19-sus-complete	9364	+	9	1	CG	CGG
H19-sus-complete	9365	-	0	0	CG	CGC
H19-sus-complete	9369	+	9	2	CG	CGG
H19-sus-complete	9370	-	0	0	CG	CGA
H19-sus-complete	9382	+	13	2	CG	CGC
H19-sus-complete	9383	-	0	0	CG	CGT
H19-sus-complete	9384	+	14	1	CG	CGT
H19-sus-complete	9385	-	0	0	CG	CGC
H19-sus-complete	9402	+	10	1	CG	CGC
H19-sus-complete	9403	-	0	0	CG	CGA
H19-sus-complete	9409	+	6	5	CG	CGG
H19-sus-complete	9410	-	0	0	CG	CGG
H19-sus-complete	9413	+	9	3	CG	CGG
H19-sus-complete	9414	-	0	0	CG	CGG
H19-sus-complete	9434	+	8	2	CG	CGC
H19-sus-complete	9435	-	0	0	CG	CGC
H19-sus-complete	9473	+	6	4	CG	CGG
H19-sus-complete	9474	-	0	0	CG	CGG
H19-sus-complete	9481	+	4	4	CG	CGT
H19-sus-complete	9482	-	0	0	CG	CGT
H19-sus-complete	9502	+	4	3	CG	CGG
H19-sus-complete	9503	-	0	0	CG	CGG
H19-sus-complete	9535	+	2	1	CG	CGC
H19-sus-complete	9536	-	0	0	CG	CGG
H19-sus-complete	9545	+	0	2	CG	CGG
H19-sus-complete	9546	-	0	0	CG	CGC
H19-sus-complete	9552	+	0	0	CG	CGG
H19-sus-complete	9553	-	0	0	CG	CGC
H19-sus-complete	9646	+	18	1	CG	CGG
H19-sus-complete	9647	-	0	0	CG	CGG
H19-sus-complete	9671	+	14	7	CG	CGG
H19-sus-complete	9672	-	0	0	CG	CGT
H19-sus-complete	9696	+	14	1	CG	CGG
H19-sus-complete	9697	-	0	0	CG	CGT
H19-sus-complete	9700	+	12	5	CG	CGG
H19-sus-complete	9701	-	0	0	CG	CGG
H19-sus-complete	9718	+	12	3	CG	CGG
H19-sus-complete	9719	-	0	0	CG	CGG
H19-sus-complete	9732	+	15	1	CG	CGG
H19-sus-complete	9733	-	0	0	CG	CGC
H19-sus-complete	9800	+	25	3	CG	CGG
H19-sus-complete	9801	-	0	0	CG	CGG
H19-sus-complete	9804	+	17	12	CG	CGC
H19-sus-complete	9805	-	0	0	CG	CGC
H19-sus-complete	9825	+	33	6	CG	CGG
H19-sus-complete	9826	-	0	0	CG	CGG
H19-sus-complete	9835	+	40	4	CG	CGC
H19-sus-complete	9836	-	0	0	CG	CGG
H19-sus-complete	9845	+	35	9	CG	CGC
H19-sus-complete	9846	-	0	0	CG	CGG
H19-sus-complete	9856	+	27	14	CG	CGG
H19-sus-complete	9857	-	0	0	CG	CGA
H19-sus-complete	9878	+	26	4	CG	CGC
H19-sus-complete	9879	-	0	0	CG	CGT
H19-sus-complete	9884	+	23	6	CG	CGG
H19-sus-complete	9885	-	0	0	CG	CGC
H19-sus-complete	9904	+	21	8	CG	CGG
H19-sus-complete	9905	-	0	0	CG	CGG
H19-sus-complete	9908	+	18	6	CG	CGT
H19-sus-complete	9909	-	0	0	CG	CGG
H19-sus-complete	9915	+	11	10	CG	CGG
H19-sus-complete	9916	-	0	0	CG	CGG
H19-sus-complete	9955	+	11	11	CG	CGG
H19-sus-complete	9956	-	0	0	CG	CGG
H19-sus-complete	9976	+	19	8	CG	CGT
H19-sus-complete	9977	-	0	0	CG	CGG
H19-sus-complete	9992	+	0	0	CG	CGG
H19-sus-complete	9993	-	0	0	CG	CGT
H19-sus-complete	10039	+	13	15	CG	CGG
H19-sus-complete	10040	-	0	0	CG	CGG
H19-sus-complete	10048	+	15	11	CG	CGC
H19-sus-complete	10049	-	0	0	CG	CGT
H19-sus-complete	10054	+	14	10	CG	CGG
H19-sus-complete	10055	-	0	0	CG	CGA
H19-sus-complete	10062	+	19	7	CG	CGC
H19-sus-complete	10063	-	0	0	CG	CGG
H19-sus-complete	10075	+	18	5	CG	CGC
H19-sus-complete	10076	-	0	0	CG	CGG
H19-sus-complete	10129	+	12	6	CG	CGT
H19-sus-complete	10130	-	0	0	CG	CGC
H19-sus-complete	10135	+	14	1	CG	CGG
H19-sus-complete	10136	-	0	0	CG	CGC
H19-sus-complete	10160	+	4	5	CG	CGG
H19-sus-complete	10161	-	0	0	CG	CGT
H19-sus-complete	10193	+	16	2	CG	CGC
H19-sus-complete	10194	-	0	0	CG	CGG
H19-sus-complete	10195	+	19	1	CG	CGG
H19-sus-complete	10196	-	0	0	CG	CGC
H19-sus-complete	10202	+	16	3	CG	CGC
H19-sus-complete	10203	-	0	0	CG	CGC
H19-sus-complete	10243	+	9	13	CG	CGG
H19-sus-complete	10244	-	0	0	CG	CGT
H19-sus-complete	10277	+	8	5	CG	CGG
H19-sus-complete	10278	-	0	0	CG	CGG
H19-sus-complete	10281	+	11	2	CG	CGG
H19-sus-complete	10282	-	0	0	CG	CGC
H19-sus-complete	10296	+	5	2	CG	CGG
H19-sus-complete	10297	-	0	0	CG	CGT
H19-sus-complete	10308	+	4	1	CG	CGG
H19-sus-complete	10309	-	0	0	CG	CGG
H19-sus-complete	10314	+	4	1	CG	CGG
H19-sus-complete	10315	-	0	0	CG	CGG
H19-sus-complete	10343	+	8	3	CG	CGG
H19-sus-complete	10344	-	0	0	CG	CGC
H19-sus-complete	10347	+	10	1	CG	CGG
H19-sus-complete	10348	-	0	0	CG	CGA
H19-sus-complete	10430	+	7	3	CG	CGA
H19-sus-complete	10431	-	0	0	CG	CGG
H19-sus-complete	10439	+	7	2	CG	CGG
H19-sus-complete	10440	-	0	0	CG	CGC
H19-sus-complete	10467	+	5	2	CG	CGC
H19-sus-complete	10468	-	0	0	CG	CGG
H19-sus-complete	10486	+	7	0	CG	CGG
H19-sus-complete	10487	-	0	0	CG	CGC
H19-sus-complete	10497	+	5	1	CG	CGG
H19-sus-complete	10498	-	0	0	CG	CGA
H19-sus-complete	10541	+	4	1	CG	CGC
H19-sus-complete	10542	-	0	0	CG	CGG
H19-sus-complete	10588	+	11	2	CG	CGA
H19-sus-complete	10589	-	0	0	CG	CGA
H19-sus-complete	10613	+	15	3	CG	CGT
H19-sus-complete	10614	-	0	0	CG	CGT
H19-sus-complete	10628	+	18	2	CG	CGT
H19-sus-complete	10629	-	0	0	CG	CGC
H19-sus-complete	10648	+	21	4	CG	CGG
H19-sus-complete	10649	-	0	0	CG	CGG
H19-sus-complete	10692	+	29	1	CG	CGC
H19-sus-complete	10693	-	0	0	CG	CGG
H19-sus-complete	10712	+	28	3	CG	CGG
H19-sus-complete	10713	-	0	0	CG	CGG
H19-sus-complete	10718	+	31	0	CG	CGA
H19-sus-complete	10719	-	0	0	CG	CGT
H19-sus-complete	10722	+	30	0	CG	CGC
H19-sus-complete	10723	-	0	0	CG	CGC
H19-sus-complete	10734	+	19	15	CG	CGT
H19-sus-complete	10735	-	0	0	CG	CGT
H19-sus-complete	10737	+	38	1	CG	CGC
H19-sus-complete	10738	-	0	0	CG	CGA
H19-sus-complete	10756	+	41	7	CG	CGG
H19-sus-complete	10757	-	0	0	CG	CGG
H19-sus-complete	10803	+	45	5	CG	CGG
H19-sus-complete	10804	-	0	0	CG	CGG
H19-sus-complete	10825	+	51	2	CG	CGG
H19-sus-complete	10826	-	0	0	CG	CGC
H19-sus-complete	10834	+	49	3	CG	CGG
H19-sus-complete	10835	-	0	0	CG	CGG
H19-sus-complete	10854	+	40	4	CG	CGA
H19-sus-complete	10855	-	0	0	CG	CGG
H19-sus-complete	10870	+	25	7	CG	CGT
H19-sus-complete	10871	-	0	0	CG	CGT
H19-sus-complete	10897	+	33	5	CG	CGT
H19-sus-complete	10898	-	0	0	CG	CGA
H19-sus-complete	10906	+	36	5	CG	CGG
H19-sus-complete	10907	-	0	0	CG	CGT
H19-sus-complete	10921	+	39	5	CG	CGC
H19-sus-complete	10922	-	0	0	CG	CGG
H19-sus-complete	10930	+	36	4	CG	CGC
H19-sus-complete	10931	-	0	0	CG	CGC
H19-sus-complete	10932	+	27	10	CG	CGG
H19-sus-complete	10933	-	0	0	CG	CGC
H19-sus-complete	10964	+	38	12	CG	CGA
H19-sus-complete	10965	-	0	0	CG	CGG
H19-sus-complete	10977	+	33	16	CG	CGA
H19-sus-complete	10978	-	0	0	CG	CGG
H19-sus-complete	10997	+	33	8	CG	CGC
H19-sus-complete	10998	-	0	0	CG	CGG
H19-sus-complete	11037	+	28	5	CG	CGG
H19-sus-complete	11038	-	0	0	CG	CGC
H19-sus-complete	11040	+	23	7	CG	CGC
H19-sus-complete	11041	-	0	0	CG	CGC
H19-sus-complete	11045	+	25	7	CG	CGG
H19-sus-complete	11046	-	0	0	CG	CGC
H19-sus-complete	11052	+	20	11	CG	CGG
H19-sus-complete	11053	-	0	0	CG	CGC
H19-sus-complete	11060	+	14	13	CG	CGG
H19-sus-complete	11061	-	0	0	CG	CGA
H19-sus-complete	11074	+	19	10	CG	CGC
H19-sus-complete	11075	-	0	0	CG	CGG
H19-sus-complete	11082	+	27	6	CG	CGC
H19-sus-complete	11083	-	0	0	CG	CGG
H19-sus-complete	11088	+	30	3	CG	CGG
H19-sus-complete	11089	-	0	0	CG	CGC
H19-sus-complete	11095	+	28	6	CG	CGG
H19-sus-complete	11096	-	0	0	CG	CGG
H19-sus-complete	11100	+	27	6	CG	CGG
H19-sus-complete	11101	-	0	0	CG	CGG
H19-sus-complete	11114	+	28	2	CG	CGT
H19-sus-complete	11115	-	0	0	CG	CGG
H19-sus-complete	11122	+	30	3	CG	CGC
H19-sus-complete	11123	-	0	0	CG	CGG
H19-sus-complete	11127	+	30	4	CG	CGC
H19-sus-complete	11128	-	0	0	CG	CGT
H19-sus-complete	11138	+	31	4	CG	CGC
H19-sus-complete	11139	-	0	0	CG	CGG
H19-sus-complete	11168	+	36	11	CG	CGA
H19-sus-complete	11169	-	0	0	CG	CGT
H19-sus-complete	11185	+	31	11	CG	CGT
H19-sus-complete	11186	-	0	0	CG	CGG
H19-sus-complete	11198	+	34	10	CG	CGT
H19-sus-complete	11199	-	0	0	CG	CGG
H19-sus-complete	11210	+	33	13	CG	CGG
H19-sus-complete	11211	-	0	0	CG	CGT
H19-sus-complete	11215	+	41	7	CG	CGA
H19-sus-complete	11216	-	0	0	CG	CGC
H19-sus-complete	11239	+	42	8	CG	CGG
H19-sus-complete	11240	-	0	0	CG	CGC
H19-sus-complete	11265	+	44	5	CG	CGA
H19-sus-complete	11266	-	0	0	CG	CGT
H19-sus-complete	11287	+	43	9	CG	CGC
H19-sus-complete	11288	-	0	0	CG	CGT
H19-sus-complete	11289	+	49	5	CG	CGG
H19-sus-complete	11290	-	0	0	CG	CGC
H19-sus-complete	11302	+	39	15	CG	CGA
H19-sus-complete	11303	-	0	0	CG	CGT
H19-sus-complete	11366	+	56	5	CG	CGC
H19-sus-complete	11367	-	0	0	CG	CGG
H19-sus-complete	11387	+	56	4	CG	CGG
H19-sus-complete	11388	-	0	0	CG	CGA
H19-sus-complete	11393	+	63	2	CG	CGG
H19-sus-complete	11394	-	0	0	CG	CGA
H19-sus-complete	11403	+	48	15	CG	CGG
H19-sus-complete	11404	-	0	0	CG	CGA
H19-sus-complete	11421	+	60	6	CG	CGC
H19-sus-complete	11422	-	0	0	CG	CGC
H19-sus-complete	11440	+	47	22	CG	CGT
H19-sus-complete	11441	-	0	0	CG	CGG
H19-sus-complete	11459	+	41	28	CG	CGT
H19-sus-complete	11460	-	0	0	CG	CGG
H19-sus-complete	11482	+	43	11	CG	CGC
H19-sus-complete	11483	-	0	0	CG	CGT
H19-sus-complete	11509	+	51	4	CG	CGG
H19-sus-complete	11510	-	0	0	CG	CGC
H19-sus-complete	11515	+	40	14	CG	CGT
H19-sus-complete	11516	-	0	0	CG	CGT
H19-sus-complete	11530	+	40	9	CG	CGC
H19-sus-complete	11531	-	0	0	CG	CGT
H19-sus-complete	11545	+	32	18	CG	CGG
H19-sus-complete	11546	-	0	0	CG	CGG
H19-sus-complete	11562	+	43	7	CG	CGA
H19-sus-complete	11563	-	0	0	CG	CGA
H19-sus-complete	11567	+	44	3	CG	CGC
H19-sus-complete	11568	-	0	0	CG	CGG
H19-sus-complete	11571	+	43	4	CG	CGT
H19-sus-complete	11572	-	0	0	CG	CGG
H19-sus-complete	11596	+	44	3	CG	CGG
H19-sus-complete	11597	-	0	0	CG	CGC
H19-sus-complete	11611	+	43	4	CG	CGG
H19-sus-complete	11612	-	0	0	CG	CGG
H19-sus-complete	11646	+	38	3	CG	CGG
H19-sus-complete	11647	-	0	0	CG	CGG
H19-sus-complete	11677	+	34	2	CG	CGG
H19-sus-complete	11678	-	0	0	CG	CGC
H19-sus-complete	11693	+	45	1	CG	CGG
H19-sus-complete	11694	-	0	0	CG	CGT
H19-sus-complete	11709	+	46	1	CG	CGT
H19-sus-complete	11710	-	0	0	CG	CGG
H19-sus-complete	11717	+	45	1	CG	CGG
H19-sus-complete	11718	-	0	0	CG	CGG
H19-sus-complete	11735	+	41	6	CG	CGC
H19-sus-complete	11736	-	0	0	CG	CGT
H19-sus-complete	11749	+	45	1	CG	CGT
H19-sus-complete	11750	-	0	0	CG	CGG
H19-sus-complete	11803	+	28	11	CG	CGG
H19-sus-complete	11804	-	0	0	CG	CGA
H19-sus-complete	11873	+	40	5	CG	CGC
H19-sus-complete	11874	-	0	0	CG	CGG
H19-sus-complete	11903	+	40	0	CG	CGC
H19-sus-complete	11904	-	0	0	CG	CGG
H19-sus-complete	11910	+	41	0	CG	CGC
H19-sus-complete	11911	-	0	0	CG	CGC
H19-sus-complete	11941	+	30	1	CG	CGG
H19-sus-complete	11942	-	0	0	CG	CGG
H19-sus-complete	11945	+	30	4	CG	CGG
H19-sus-complete	11946	-	0	0	CG	CGT
H19-sus-complete	11963	+	34	6	CG	CGG
H19-sus-complete	11964	-	0	0	CG	CGG
H19-sus-complete	11977	+	38	3	CG	CGG
H19-sus-complete	11978	-	0	0	CG	CGT
H19-sus-complete	12005	+	36	6	CG	CGG
H19-sus-complete	12006	-	0	0	CG	CGT
H19-sus-complete	12012	+	42	5	CG	CGG
H19-sus-complete	12013	-	0	0	CG	CGG
H19-sus-complete	12057	+	46	1	CG	CGC
H19-sus-complete	12058	-	0	0	CG	CGA
H19-sus-complete	12072	+	45	7	CG	CGG
H19-sus-complete	12073	-	0	0	CG	CGC
H19-sus-complete	12077	+	47	2	CG	CGG
H19-sus-complete	12078	-	0	0	CG	CGG
H19-sus-complete	12086	+	45	3	CG	CGC
H19-sus-complete	12087	-	0	0	CG	CGG
H19-sus-complete	12088	+	47	3	CG	CGG
H19-sus-complete	12089	-	0	0	CG	CGC
H19-sus-complete	12094	+	20	2	CG	CGG
H19-sus-complete	12095	-	0	0	CG	CGG
H19-sus-complete	12099	+	53	1	CG	CGC
H19-sus-complete	12100	-	0	0	CG	CGT
H19-sus-complete	12119	+	38	15	CG	CGG
H19-sus-complete	12120	-	0	0	CG	CGG
H19-sus-complete	12130	+	37	10	CG	CGC
H19-sus-complete	12131	-	0	0	CG	CGT
H19-sus-complete	12135	+	36	12	CG	CGT
H19-sus-complete	12136	-	0	0	CG	CGC
H19-sus-complete	12216	+	22	45	CG	CGA
H19-sus-complete	12217	-	0	0	CG	CGG
H19-sus-complete	12246	+	38	29	CG	CGA
H19-sus-complete	12247	-	0	0	CG	CGA
H19-sus-complete	12258	+	41	22	CG	CGA
H19-sus-complete	12259	-	0	0	CG	CGC
H19-sus-complete	12262	+	42	21	CG	CGC
H19-sus-complete	12263	-	0	0	CG	CGG
H19-sus-complete	12276	+	57	10	CG	CGC
H19-sus-complete	12277	-	0	0	CG	CGG
H19-sus-complete	12291	+	53	4	CG	CGC
H19-sus-complete	12292	-	0	0	CG	CGC
H19-sus-complete	12303	+	44	7	CG	CGA
H19-sus-complete	12304	-	0	0	CG	CGG
H19-sus-complete	12331	+	38	7	CG	CGC
H19-sus-complete	12332	-	0	0	CG	CGC
H19-sus-complete	12435	+	43	8	CG	CGG
H19-sus-complete	12436	-	0	0	CG	CGG
H19-sus-complete	12579	+	15	10	CG	CGC
H19-sus-complete	12580	-	0	0	CG	CGT
H19-sus-complete	12582	+	16	10	CG	CGA
H19-sus-complete	12583	-	0	0	CG	CGG
H19-sus-complete	12586	+	17	8	CG	CGC
H19-sus-complete	12587	-	0	0	CG	CGT
H19-sus-complete	12601	+	11	10	CG	CGA
H19-sus-complete	12602	-	0	0	CG	CGG
H19-sus-complete	12604	+	8	10	CG	CGC
H19-sus-complete	12605	-	0	0	CG	CGT
H19-sus-complete	12615	+	7	2	CG	CGC
H19-sus-complete	12616	-	0	0	CG	CGG
H19-sus-complete	12625	+	6	0	CG	CGC
H19-sus-complete	12626	-	0	0	CG	CGG
H19-sus-complete	12674	+	3	0	CG	CGG
H19-sus-complete	12675	-	0	0	CG	CGC
H19-sus-complete	12687	+	4	0	CG	CGG
H19-sus-complete	12688	-	0	0	CG	CGA
H19-sus-complete	12697	+	3	0	CG	CGC
H19-sus-complete	12698	-	0	0	CG	CGG
H19-sus-complete	12716	+	2	2	CG	CGC
H19-sus-complete	12717	-	0	0	CG	CGA
H19-sus-complete	12757	+	0	3	CG	CGG
H19-sus-complete	12758	-	0	0	CG	CGA
H19-sus-complete	12828	+	13	3	CG	CGG
H19-sus-complete	12829	-	0	0	CG	CGG
H19-sus-complete	12851	+	12	12	CG	CGG
H19-sus-complete	12852	-	0	0	CG	CGA
H19-sus-complete	12919	+	9	19	CG	CGC
H19-sus-complete	12920	-	0	0	CG	CGG
H19-sus-complete	12995	+	18	24	CG	CGG
H19-sus-complete	12996	-	0	0	CG	CGA
H19-sus-complete	13000	+	20	21	CG	CGC
H19-sus-complete	13001	-	0	0	CG	CGG
H19-sus-complete	13010	+	22	25	CG	CGT
H19-sus-complete	13011	-	0	0	CG	CGC
H19-sus-complete	13018	+	20	26	CG	CGG
H19-sus-complete	13019	-	0	0	CG	CGC
H19-sus-complete	13034	+	21	27	CG	CGT
H19-sus-complete	13035	-	0	0	CG	CGC
H19-sus-complete	13070	+	39	10	CG	CGC
H19-sus-complete	13071	-	0	0	CG	CGA
H19-sus-complete	13072	+	39	11	CG	CGG
H19-sus-complete	13073	-	0	0	CG	CGC
H19-sus-complete	13111	+	36	7	CG	CGC
H19-sus-complete	13112	-	0	0	CG	CGC
H19-sus-complete	13122	+	22	14	CG	CGC
H19-sus-complete	13123	-	0	0	CG	CGT
H19-sus-complete	13129	+	18	20	CG	CGG
H19-sus-complete	13130	-	0	0	CG	CGG
H19-sus-complete	13199	+	35	7	CG	CGT
H19-sus-complete	13200	-	0	0	CG	CGT
H19-sus-complete	13205	+	41	3	CG	CGC
H19-sus-complete	13206	-	0	0	CG	CGA
H19-sus-complete	13217	+	45	4	CG	CGG
H19-sus-complete	13218	-	0	0	CG	CGA
H19-sus-complete	13223	+	50	7	CG	CGG
H19-sus-complete	13224	-	0	0	CG	CGT
H19-sus-complete	13265	+	40	5	CG	CGC
H19-sus-complete	13266	-	0	0	CG	CGG
H19-sus-complete	13269	+	42	4	CG	CGC
H19-sus-complete	13270	-	0	0	CG	CGT
H19-sus-complete	13287	+	41	3	CG	CGG
H19-sus-complete	13288	-	0	0	CG	CGG
H19-sus-complete	13297	+	35	8	CG	CGG
H19-sus-complete	13298	-	0	0	CG	CGA
H19-sus-complete	13329	+	28	9	CG	CGG
H19-sus-complete	13330	-	0	0	CG	CGG
H19-sus-complete	13352	+	39	5	CG	CGG
H19-sus-complete	13353	-	0	0	CG	CGC
H19-sus-complete	13387	+	26	21	CG	CGT
H19-sus-complete	13388	-	0	0	CG	CGA
H19-sus-complete	13406	+	37	4	CG	CGC
H19-sus-complete	13407	-	0	0	CG	CGG
H19-sus-complete	13412	+	34	1	CG	CGC
H19-sus-complete	13413	-	0	0	CG	CGA
H19-sus-complete	13429	+	39	3	CG	CGG
H19-sus-complete	13430	-	0	0	CG	CGG
H19-sus-complete	13440	+	33	6	CG	CGC
H19-sus-complete	13441	-	0	0	CG	CGG
H19-sus-complete	13488	+	28	12	CG	CGA
H19-sus-complete	13489	-	0	0	CG	CGG
H19-sus-complete	13505	+	1	48	CG	CGC
H19-sus-complete	13506	-	0	0	CG	CGA
H19-sus-complete	13555	+	46	4	CG	CGC
H19-sus-complete	13556	-	0	0	CG	CGG
H19-sus-complete	13571	+	50	3	CG	CGG
H19-sus-complete	13572	-	0	0	CG	CGC
H19-sus-complete	13639	+	43	11	CG	CGG
H19-sus-complete	13640	-	0	0	CG	CGT
H19-sus-complete	13680	+	42	19	CG	CGG
H19-sus-complete	13681	-	0	0	CG	CGT
H19-sus-complete	13707	+	47	13	CG	CGG
H19-sus-complete	13708	-	0	0	CG	CGG
H19-sus-complete	13711	+	48	10	CG	CGG
H19-sus-complete	13712	-	0	0	CG	CGC
H19-sus-complete	13722	+	59	3	CG	CGC
H19-sus-complete	13723	-	0	0	CG	CGC
H19-sus-complete	13724	+	59	5	CG	CGA
H19-sus-complete	13725	-	0	0	CG	CGC
H19-sus-complete	13746	+	61	3	CG	CGC
H19-sus-complete	13747	-	0	0	CG	CGC
H19-sus-complete	13764	+	61	3	CG	CGC
H19-sus-complete	13765	-	0	0	CG	CGG
H19-sus-complete	13772	+	46	5	CG	CGC
H19-sus-complete	13773	-	0	0	CG	CGC
H19-sus-complete	13778	+	44	4	CG	CGA
H19-sus-complete	13779	-	0	0	CG	CGA
H19-sus-complete	13782	+	46	1	CG	CGC
H19-sus-complete	13783	-	0	0	CG	CGC
H19-sus-complete	13784	+	51	0	CG	CGG
H19-sus-complete	13785	-	0	0	CG	CGC
H19-sus-complete	13812	+	34	15	CG	CGG
H19-sus-complete	13813	-	0	0	CG	CGT
H19-sus-complete	13819	+	33	11	CG	CGA
H19-sus-complete	13820	-	0	0	CG	CGT
H19-sus-complete	13822	+	41	4	CG	CGG
H19-sus-complete	13823	-	0	0	CG	CGT
H19-sus-complete	13839	+	30	14	CG	CGG
H19-sus-complete	13840	-	0	0	CG	CGG
H19-sus-complete	13882	+	45	6	CG	CGG
H19-sus-complete	13883	-	0	0	CG	CGA
H19-sus-complete	13915	+	34	7	CG	CGT
H19-sus-complete	13916	-	0	0	CG	CGG
H19-sus-complete	13919	+	27	11	CG	CGC
H19-sus-complete	13920	-	0	0	CG	CGC
H19-sus-complete	13923	+	31	8	CG	CGG
H19-sus-complete	13924	-	0	0	CG	CGG
H19-sus-complete	13930	+	26	9	CG	CGC
H19-sus-complete	13931	-	0	0	CG	CGC
H19-sus-complete	13990	+	29	4	CG	CGC
H19-sus-complete	13991	-	0	0	CG	CGG
H19-sus-complete	14019	+	43	2	CG	CGT
H19-sus-complete	14020	-	0	0	CG	CGC
H19-sus-complete	14027	+	41	5	CG	CGC
H19-sus-complete	14028	-	0	0	CG	CGC
H19-sus-complete	14029	+	45	1	CG	CGG
H19-sus-complete	14030	-	0	0	CG	CGC
H19-sus-complete	14037	+	42	8	CG	CGT
H19-sus-complete	14038	-	0	0	CG	CGT
H19-sus-complete	14055	+	46	6	CG	CGC
H19-sus-complete	14056	-	0	0	CG	CGG
H19-sus-complete	14057	+	50	2	CG	CGG
H19-sus-complete	14058	-	0	0	CG	CGC
H19-sus-complete	14103	+	29	0	CG	CGG
H19-sus-complete	14104	-	0	0	CG	CGT
H19-sus-complete	14136	+	25	1	CG	CGG
H19-sus-complete	14137	-	0	0	CG	CGC
H19-sus-complete	14152	+	29	2	CG	CGA
H19-sus-complete	14153	-	0	0	CG	CGC
H19-sus-complete	14173	+	34	3	CG	CGG
H19-sus-complete	14174	-	0	0	CG	CGG
H19-sus-complete	14179	+	38	2	CG	CGG
H19-sus-complete	14180	-	0	0	CG	CGG
H19-sus-complete	14184	+	44	3	CG	CGA
H19-sus-complete	14185	-	0	0	CG	CGG
H19-sus-complete	14194	+	46	4	CG	CGG
H19-sus-complete	14195	-	0	0	CG	CGC
H19-sus-complete	14221	+	54	3	CG	CGG
H19-sus-complete	14222	-	0	0	CG	CGT
H19-sus-complete	14249	+	55	5	CG	CGT
H19-sus-complete	14250	-	0	0	CG	CGG
H19-sus-complete	14257	+	46	14	CG	CGT
H19-sus-complete	14258	-	0	0	CG	CGT
H19-sus-complete	14332	+	38	0	CG	CGC
H19-sus-complete	14333	-	0	0	CG	CGG
H19-sus-complete	14363	+	45	1	CG	CGC
H19-sus-complete	14364	-	0	0	CG	CGG
H19-sus-complete	14376	+	45	6	CG	CGG
H19-sus-complete	14377	-	0	0	CG	CGC
H19-sus-complete	14397	+	56	2	CG	CGG
H19-sus-complete	14398	-	0	0	CG	CGC
H19-sus-complete	14446	+	36	9	CG	CGC
H19-sus-complete	14447	-	0	0	CG	CGA
H19-sus-complete	14483	+	35	7	CG	CGC
H19-sus-complete	14484	-	0	0	CG	CGG
H19-sus-complete	14485	+	36	4	CG	CGG
H19-sus-complete	14486	-	0	0	CG	CGC
H19-sus-complete	14502	+	23	7	CG	CGT
H19-sus-complete	14503	-	0	0	CG	CGG
H19-sus-complete	14556	+	40	3	CG	CGG
H19-sus-complete	14557	-	0	0	CG	CGT
H19-sus-complete	14559	+	37	2	CG	CGA
H19-sus-complete	14560	-	0	0	CG	CGC
H19-sus-complete	14577	+	37	5	CG	CGA
H19-sus-complete	14578	-	0	0	CG	CGT
H19-sus-complete	14581	+	35	5	CG	CGG
H19-sus-complete	14582	-	0	0	CG	CGC
H19-sus-complete	14691	+	25	5	CG	CGA
H19-sus-complete	14692	-	0	0	CG	CGG
H19-sus-complete	14702	+	22	5	CG	CGT
H19-sus-complete	14703	-	0	0	CG	CGT
H19-sus-complete	14783	+	20	4	CG	CGA
H19-sus-complete	14784	-	0	0	CG	CGG
H19-sus-complete	14804	+	18	3	CG	CGG
H19-sus-complete	14805	-	0	0	CG	CGC
H19-sus-complete	14812	+	18	3	CG	CGG
H19-sus-complete	14813	-	0	0	CG	CGA
H19-sus-complete	14817	+	16	3	CG	CGG
H19-sus-complete	14818	-	0	0	CG	CGC
H19-sus-complete	14883	+	0	0	CG	CGG
H19-sus-complete	14884	-	0	0	CG	CGC
H19-sus-complete	14888	+	0	0	CG	CGG
H19-sus-complete	14889	-	0	0	CG	CGC
H19-sus-complete	14895	+	0	0	CG	CGG
H19-sus-complete	14896	-	0	0	CG	CGC
H19-sus-complete	14901	+	0	0	CG	CGA
H19-sus-complete	14902	-	0	0	CG	CGA
H19-sus-complete	14907	+	1	0	CG	CGT
H19-sus-complete	14908	-	0	0	CG	CGG
H19-sus-complete	14913	+	1	0	CG	CGG
H19-sus-complete	14914	-	0	0	CG	CGG
H19-sus-complete	14920	+	1	1	CG	CGA
H19-sus-complete	14921	-	0	0	CG	CGC
H19-sus-complete	14969	+	6	1	CG	CGA
H19-sus-complete	14970	-	0	0	CG	CGC
H19-sus-complete	14973	+	6	1	CG	CGC
H19-sus-complete	14974	-	0	0	CG	CGG
H19-sus-complete	14975	+	7	0	CG	CGG
H19-sus-complete	14976	-	0	0	CG	CGC
H19-sus-complete	14979	+	8	0	CG	CGG
H19-sus-complete	14980	-	0	0	CG	CGC
H19-sus-complete	14982	+	7	1	CG	CGG
H19-sus-complete	14983	-	0	0	CG	CGC
H19-sus-complete	14988	+	6	3	CG	CGG
H19-sus-complete	14989	-	0	0	CG	CGG
H19-sus-complete	15002	+	10	0	CG	CGG
H19-sus-complete	15003	-	0	0	CG	CGC
H19-sus-complete	15013	+	9	1	CG	CGG
H19-sus-complete	15014	-	0	0	CG	CGG
H19-sus-complete	15025	+	7	2	CG	CGT
H19-sus-complete	15026	-	0	0	CG	CGC
H19-sus-complete	15028	+	4	5	CG	CGT
H19-sus-complete	15029	-	0	0	CG	CGA
H19-sus-complete	15041	+	6	1	CG	CGC
H19-sus-complete	15042	-	0	0	CG	CGA
H19-sus-complete	15044	+	6	1	CG	CGG
H19-sus-complete	15045	-	0	0	CG	CGG
H19-sus-complete	15076	+	7	1	CG	CGT
H19-sus-complete	15077	-	0	0	CG	CGG
H19-sus-complete	15107	+	7	1	CG	CGG
H19-sus-complete	15108	-	0	0	CG	CGC
H19-sus-complete	15144	+	12	0	CG	CGC
H19-sus-complete	15145	-	0	0	CG	CGC
H19-sus-complete	15182	+	10	0	CG	CGC
H19-sus-complete	15183	-	0	0	CG	CGG
H19-sus-complete	15213	+	8	1	CG	CGC
H19-sus-complete	15214	-	0	0	CG	CGG
H19-sus-complete	15326	+	5	1	CG	CGT
H19-sus-complete	15327	-	0	0	CG	CGC
H19-sus-complete	15336	+	11	0	CG	CGG
H19-sus-complete	15337	-	0	0	CG	CGG
H19-sus-complete	15347	+	12	0	CG	CGA
H19-sus-complete	15348	-	0	0	CG	CGT
H19-sus-complete	15363	+	13	0	CG	CGC
H19-sus-complete	15364	-	0	0	CG	CGG
H19-sus-complete	15365	+	12	1	CG	CGC
H19-sus-complete	15366	-	0	0	CG	CGC
H19-sus-complete	15434	+	12	3	CG	CGC
H19-sus-complete	15435	-	0	0	CG	CGT
H19-sus-complete	15491	+	19	0	CG	CGC
H19-sus-complete	15492	-	0	0	CG	CGG
H19-sus-complete	15533	+	16	6	CG	CGG
H19-sus-complete	15534	-	0	0	CG	CGG
H19-sus-complete	15542	+	16	6	CG	CGC
H19-sus-complete	15543	-	0	0	CG	CGA
H19-sus-complete	15637	+	8	2	CG	CGG
H19-sus-complete	15638	-	0	0	CG	CGC
H19-sus-complete	15657	+	8	2	CG	CGG
H19-sus-complete	15658	-	0	0	CG	CGA
H19-sus-complete	15696	+	9	1	CG	CGA
H19-sus-complete	15697	-	0	0	CG	CGC
H19-sus-complete	15705	+	7	1	CG	CGG
H19-sus-complete	15706	-	0	0	CG	CGG
H19-sus-complete	15737	+	9	1	CG	CGG
H19-sus-complete	15738	-	0	0	CG	CGG
H19-sus-complete	15752	+	10	0	CG	CGG
H19-sus-complete	15753	-	0	0	CG	CGC
H19-sus-complete	15834	+	15	2	CG	CGG
H19-sus-complete	15835	-	0	0	CG	CGT
H19-sus-complete	15838	+	12	4	CG	CGG
H19-sus-complete	15839	-	0	0	CG	CGT
H19-sus-complete	15847	+	19	1	CG	CGC
H19-sus-complete	15848	-	0	0	CG	CGG
H19-sus-complete	15904	+	34	7	CG	CGC
H19-sus-complete	15905	-	0	0	CG	CGA
H19-sus-complete	15907	+	34	6	CG	CGG
H19-sus-complete	15908	-	0	0	CG	CGG
H19-sus-complete	15924	+	46	5	CG	CGA
H19-sus-complete	15925	-	0	0	CG	CGG
H19-sus-complete	15932	+	50	3	CG	CGA
H19-sus-complete	15933	-	0	0	CG	CGG
H19-sus-complete	15975	+	29	8	CG	CGC
H19-sus-complete	15976	-	0	0	CG	CGA
H19-sus-complete	16034	+	28	3	CG	CGT
H19-sus-complete	16035	-	0	0	CG	CGG
H19-sus-complete	16041	+	28	5	CG	CGC
H19-sus-complete	16042	-	0	0	CG	CGG
H19-sus-complete	16234	+	1	8	CG	CGA
H19-sus-complete	16235	-	0	0	CG	CGT
H19-sus-complete	16263	+	0	10	CG	CGC
H19-sus-complete	16264	-	0	0	CG	CGT
H19-sus-complete	16304	+	7	6	CG	CGT
H19-sus-complete	16305	-	0	0	CG	CGT
H19-sus-complete	16311	+	5	8	CG	CGA
H19-sus-complete	16312	-	0	0	CG	CGG
H19-sus-complete	16327	+	10	12	CG	CGG
H19-sus-complete	16328	-	0	0	CG	CGT
H19-sus-complete	16337	+	10	15	CG	CGG
H19-sus-complete	16338	-	0	0	CG	CGT
H19-sus-complete	16368	+	29	1	CG	CGG
H19-sus-complete	16369	-	0	0	CG	CGC
H19-sus-complete	16419	+	25	3	CG	CGG
H19-sus-complete	16420	-	0	0	CG	CGG
H19-sus-complete	16435	+	21	7	CG	CGT
H19-sus-complete	16436	-	0	0	CG	CGT
H19-sus-complete	16487	+	39	2	CG	CGG
H19-sus-complete	16488	-	0	0	CG	CGA
H19-sus-complete	16490	+	39	2	CG	CGT
H19-sus-complete	16491	-	0	0	CG	CGC
H19-sus-complete	16509	+	33	2	CG	CGG
H19-sus-complete	16510	-	0	0	CG	CGG
H19-sus-complete	16522	+	36	0	CG	CGG
H19-sus-complete	16523	-	0	0	CG	CGC
H19-sus-complete	16526	+	34	0	CG	CGC
H19-sus-complete	16527	-	0	0	CG	CGC
H19-sus-complete	16528	+	17	20	CG	CGG
H19-sus-complete	16529	-	0	0	CG	CGC
H19-sus-complete	16544	+	30	1	CG	CGT
H19-sus-complete	16545	-	0	0	CG	CGG
H19-sus-complete	16568	+	29	3	CG	CGG
H19-sus-complete	16569	-	0	0	CG	CGG
H19-sus-complete	16577	+	23	9	CG	CGG
H19-sus-complete	16578	-	0	0	CG	CGG
H19-sus-complete	16580	+	30	3	CG	CGG
H19-sus-complete	16581	-	0	0	CG	CGC
H19-sus-complete	16588	+	25	4	CG	CGG
H19-sus-complete	16589	-	0	0	CG	CGG
H19-sus-complete	16626	+	30	0	CG	CGC
H19-sus-complete	16627	-	0	0	CG	CGG
H19-sus-complete	16645	+	19	13	CG	CGA
H19-sus-complete	16646	-	0	0	CG	CGC
H19-sus-complete	16728	+	22	0	CG	CGC
H19-sus-complete	16729	-	0	0	CG	CGT
H19-sus-complete	16761	+	18	0	CG	CGT
H19-sus-complete	16762	-	0	0	CG	CGC
H19-sus-complete	16765	+	14	0	CG	CGC
H19-sus-complete	16766	-	0	0	CG	CGT
H19-sus-complete	16767	+	15	0	CG	CGC
H19-sus-complete	16768	-	0	0	CG	CGC
H19-sus-complete	16769	+	15	0	CG	CGC
H19-sus-complete	16770	-	0	0	CG	CGC
H19-sus-complete	16781	+	16	0	CG	CGT
H19-sus-complete	16782	-	0	0	CG	CGT
H19-sus-complete	16806	+	13	1	CG	CGC
H19-sus-complete	16807	-	0	0	CG	CGC
H19-sus-complete	16824	+	12	0	CG	CGT
H19-sus-complete	16825	-	0	0	CG	CGG
H19-sus-complete	16836	+	10	2	CG	CGT
H19-sus-complete	16837	-	0	0	CG	CGT
H19-sus-complete	16884	+	9	0	CG	CGG
H19-sus-complete	16885	-	0	0	CG	CGC
H19-sus-complete	16925	+	7	0	CG	CGG
H19-sus-complete	16926	-	0	0	CG	CGC
H19-sus-complete	16961	+	8	0	CG	CGC
H19-sus-complete	16962	-	0	0	CG	CGC
H19-sus-complete	17017	+	15	3	CG	CGC
H19-sus-complete	17018	-	0	0	CG	CGG
H19-sus-complete	17031	+	17	5	CG	CGC
H19-sus-complete	17032	-	0	0	CG	CGG
H19-sus-complete	17033	+	19	4	CG	CGC
H19-sus-complete	17034	-	0	0	CG	CGC
H19-sus-complete	17046	+	19	6	CG	CGT
H19-sus-complete	17047	-	0	0	CG	CGG
H19-sus-complete	17060	+	25	2	CG	CGG
H19-sus-complete	17061	-	0	0	CG	CGC
H19-sus-complete	17080	+	25	1	CG	CGG
H19-sus-complete	17081	-	0	0	CG	CGG
H19-sus-complete	17086	+	23	0	CG	CGG
H19-sus-complete	17087	-	0	0	CG	CGG
H19-sus-complete	17101	+	21	0	CG	CGC
H19-sus-complete	17102	-	0	0	CG	CGG
H19-sus-complete	17116	+	12	11	CG	CGG
H19-sus-complete	17117	-	0	0	CG	CGG
H19-sus-complete	17139	+	21	2	CG	CGA
H19-sus-complete	17140	-	0	0	CG	CGG
H19-sus-complete	17149	+	16	6	CG	CGG
H19-sus-complete	17150	-	0	0	CG	CGA
H19-sus-complete	17160	+	23	4	CG	CGA
H19-sus-complete	17161	-	0	0	CG	CGC
H19-sus-complete	17167	+	23	7	CG	CGC
H19-sus-complete	17168	-	0	0	CG	CGC
H19-sus-complete	17205	+	38	2	CG	CGC
H19-sus-complete	17206	-	0	0	CG	CGG
H19-sus-complete	17226	+	33	12	CG	CGG
H19-sus-complete	17227	-	0	0	CG	CGC
H19-sus-complete	17242	+	44	6	CG	CGA
H19-sus-complete	17243	-	0	0	CG	CGT
H19-sus-complete	17255	+	51	3	CG	CGT
H19-sus-complete	17256	-	0	0	CG	CGA
H19-sus-complete	17263	+	54	6	CG	CGG
H19-sus-complete	17264	-	0	0	CG	CGT
H19-sus-complete	17308	+	49	4	CG	CGG
H19-sus-complete	17309	-	0	0	CG	CGC
H19-sus-complete	17323	+	49	4	CG	CGT
H19-sus-complete	17324	-	0	0	CG	CGG
H19-sus-complete	17337	+	50	4	CG	CGT
H19-sus-complete	17338	-	0	0	CG	CGG
H19-sus-complete	17361	+	42	9	CG	CGT
H19-sus-complete	17362	-	0	0	CG	CGG
H19-sus-complete	17364	+	35	14	CG	CGT
H19-sus-complete	17365	-	0	0	CG	CGA
H19-sus-complete	17372	+	47	3	CG	CGG
H19-sus-complete	17373	-	0	0	CG	CGG
H19-sus-complete	17383	+	45	9	CG	CGG
H19-sus-complete	17384	-	0	0	CG	CGA
H19-sus-complete	17424	+	48	6	CG	CGC
H19-sus-complete	17425	-	0	0	CG	CGC
H19-sus-complete	17426	+	46	5	CG	CGG
H19-sus-complete	17427	-	0	0	CG	CGC
H19-sus-complete	17448	+	42	14	CG	CGC
H19-sus-complete	17449	-	0	0	CG	CGT
H19-sus-complete	17450	+	49	8	CG	CGG
H19-sus-complete	17451	-	0	0	CG	CGC
H19-sus-complete	17459	+	48	7	CG	CGG
H19-sus-complete	17460	-	0	0	CG	CGG
H19-sus-complete	17508	+	61	10	CG	CGA
H19-sus-complete	17509	-	0	0	CG	CGT
H19-sus-complete	17522	+	61	7	CG	CGT
H19-sus-complete	17523	-	0	0	CG	CGG
H19-sus-complete	17529	+	67	3	CG	CGA
H19-sus-complete	17530	-	0	0	CG	CGG
H19-sus-complete	17535	+	63	7	CG	CGG
H19-sus-complete	17536	-	0	0	CG	CGT
H19-sus-complete	17540	+	63	4	CG	CGG
H19-sus-complete	17541	-	0	0	CG	CGT
H19-sus-complete	17545	+	61	4	CG	CGT
H19-sus-complete	17546	-	0	0	CG	CGT
H19-sus-complete	17567	+	51	9	CG	CGT
H19-sus-complete	17568	-	0	0	CG	CGA
H19-sus-complete	17602	+	53	0	CG	CGG
H19-sus-complete	17603	-	0	0	CG	CGG
H19-sus-complete	17616	+	47	4	CG	CGA
H19-sus-complete	17617	-	0	0	CG	CGC
H19-sus-complete	17624	+	55	2	CG	CGA
H19-sus-complete	17625	-	0	0	CG	CGC
H19-sus-complete	17639	+	55	3	CG	CGG
H19-sus-complete	17640	-	0	0	CG	CGC
H19-sus-complete	17648	+	54	5	CG	CGG
H19-sus-complete	17649	-	0	0	CG	CGT
H19-sus-complete	17660	+	62	0	CG	CGG
H19-sus-complete	17661	-	0	0	CG	CGA
H19-sus-complete	17699	+	86	2	CG	CGT
H19-sus-complete	17700	-	0	0	CG	CGC
H19-sus-complete	17705	+	90	2	CG	CGT
H19-sus-complete	17706	-	0	0	CG	CGG
H19-sus-complete	17722	+	87	4	CG	CGC
H19-sus-complete	17723	-	0	0	CG	CGT
H19-sus-complete	17724	+	86	1	CG	CGC
H19-sus-complete	17725	-	0	0	CG	CGC
H19-sus-complete	17729	+	69	19	CG	CGT
H19-sus-complete	17730	-	0	0	CG	CGT
H19-sus-complete	17750	+	68	21	CG	CGC
H19-sus-complete	17751	-	0	0	CG	CGT
H19-sus-complete	17768	+	70	13	CG	CGC
H19-sus-complete	17769	-	0	0	CG	CGG
H19-sus-complete	17771	+	67	13	CG	CGC
H19-sus-complete	17772	-	0	0	CG	CGG
H19-sus-complete	17773	+	74	8	CG	CGG
H19-sus-complete	17774	-	0	0	CG	CGC
H19-sus-complete	17785	+	74	6	CG	CGG
H19-sus-complete	17786	-	0	0	CG	CGC
H19-sus-complete	17791	+	56	11	CG	CGT
H19-sus-complete	17792	-	0	0	CG	CGG
H19-sus-complete	17800	+	60	3	CG	CGC
H19-sus-complete	17801	-	0	0	CG	CGC
H19-sus-complete	17823	+	64	6	CG	CGT
H19-sus-complete	17824	-	0	0	CG	CGG
H19-sus-complete	17838	+	72	5	CG	CGC
H19-sus-complete	17839	-	0	0	CG	CGG
H19-sus-complete	17840	+	68	9	CG	CGA
H19-sus-complete	17841	-	0	0	CG	CGC
H19-sus-complete	17870	+	81	4	CG	CGG
H19-sus-complete	17871	-	0	0	CG	CGG
H19-sus-complete	17882	+	78	5	CG	CGG
H19-sus-complete	17883	-	0	0	CG	CGT
H19-sus-complete	17903	+	75	8	CG	CGA
H19-sus-complete	17904	-	0	0	CG	CGG
H19-sus-complete	17947	+	60	10	CG	CGG
H19-sus-complete	17948	-	0	0	CG	CGC
H19-sus-complete	17997	+	24	42	CG	CGG
H19-sus-complete	17998	-	0	0	CG	CGA
H19-sus-complete	18022	+	33	29	CG	CGT
H19-sus-complete	18023	-	0	0	CG	CGG
H19-sus-complete	18037	+	47	11	CG	CGG
H19-sus-complete	18038	-	0	0	CG	CGG
H19-sus-complete	18060	+	28	19	CG	CGG
H19-sus-complete	18061	-	0	0	CG	CGT
H19-sus-complete	18064	+	40	4	CG	CGT
H19-sus-complete	18065	-	0	0	CG	CGC
H19-sus-complete	18073	+	38	5	CG	CGT
H19-sus-complete	18074	-	0	0	CG	CGG
H19-sus-complete	18092	+	33	5	CG	CGA
H19-sus-complete	18093	-	0	0	CG	CGG
H19-sus-complete	18098	+	36	1	CG	CGC
H19-sus-complete	18099	-	0	0	CG	CGA
H19-sus-complete	18111	+	31	1	CG	CGA
H19-sus-complete	18112	-	0	0	CG	CGC
H19-sus-complete	18127	+	28	6	CG	CGG
H19-sus-complete	18128	-	0	0	CG	CGC
H19-sus-complete	18139	+	27	4	CG	CGG
H19-sus-complete	18140	-	0	0	CG	CGA
H19-sus-complete	18143	+	27	5	CG	CGA
H19-sus-complete	18144	-	0	0	CG	CGG
H19-sus-complete	18161	+	24	6	CG	CGA
H19-sus-complete	18162	-	0	0	CG	CGG
H19-sus-complete	18168	+	22	7	CG	CGT
H19-sus-complete	18169	-	0	0	CG	CGC
H19-sus-complete	18202	+	19	5	CG	CGT
H19-sus-complete	18203	-	0	0	CG	CGC
H19-sus-complete	18232	+	14	2	CG	CGA
H19-sus-complete	18233	-	0	0	CG	CGT
H19-sus-complete	18239	+	19	2	CG	CGG
H19-sus-complete	18240	-	0	0	CG	CGG
H19-sus-complete	18250	+	17	1	CG	CGG
H19-sus-complete	18251	-	0	0	CG	CGG
H19-sus-complete	18254	+	14	4	CG	CGT
H19-sus-complete	18255	-	0	0	CG	CGT
H19-sus-complete	18281	+	23	5	CG	CGA
H19-sus-complete	18282	-	0	0	CG	CGG
H19-sus-complete	18313	+	36	4	CG	CGT
H19-sus-complete	18314	-	0	0	CG	CGC
H19-sus-complete	18348	+	30	11	CG	CGC
H19-sus-complete	18349	-	0	0	CG	CGT
H19-sus-complete	18354	+	39	7	CG	CGC
H19-sus-complete	18355	-	0	0	CG	CGG
H19-sus-complete	18358	+	31	9	CG	CGG
H19-sus-complete	18359	-	0	0	CG	CGA
H19-sus-complete	18382	+	33	6	CG	CGC
H19-sus-complete	18383	-	0	0	CG	CGG
H19-sus-complete	18390	+	27	10	CG	CGG
H19-sus-complete	18391	-	0	0	CG	CGG
H19-sus-complete	18433	+	33	12	CG	CGC
H19-sus-complete	18434	-	0	0	CG	CGT
H19-sus-complete	18498	+	27	45	CG	CGG
H19-sus-complete	18499	-	0	0	CG	CGT
H19-sus-complete	18547	+	26	49	CG	CGG
H19-sus-complete	18548	-	0	0	CG	CGT
H19-sus-complete	18553	+	40	36	CG	CGA
H19-sus-complete	18554	-	0	0	CG	CGG
H19-sus-complete	18557	+	58	19	CG	CGG
H19-sus-complete	18558	-	0	0	CG	CGC
H19-sus-complete	18585	+	39	13	CG	CGG
H19-sus-complete	18586	-	0	0	CG	CGG
H19-sus-complete	18603	+	35	8	CG	CGC
H19-sus-complete	18604	-	0	0	CG	CGG
H19-sus-complete	18632	+	40	10	CG	CGG
H19-sus-complete	18633	-	0	0	CG	CGA
H19-sus-complete	18638	+	42	13	CG	CGG
H19-sus-complete	18639	-	0	0	CG	CGT
H19-sus-complete	18644	+	51	7	CG	CGC
H19-sus-complete	18645	-	0	0	CG	CGT
H19-sus-complete	18648	+	55	5	CG	CGG
H19-sus-complete	18649	-	0	0	CG	CGG
H19-sus-complete	18656	+	53	6	CG	CGA
H19-sus-complete	18657	-	0	0	CG	CGG
H19-sus-complete	18675	+	39	27	CG	CGT
H19-sus-complete	18676	-	0	0	CG	CGT
H19-sus-complete	18690	+	60	15	CG	CGG
H19-sus-complete	18691	-	0	0	CG	CGT
H19-sus-complete	18697	+	79	4	CG	CGG
H19-sus-complete	18698	-	0	0	CG	CGC
H19-sus-complete	18720	+	49	13	CG	CGT
H19-sus-complete	18721	-	0	0	CG	CGA
H19-sus-complete	18744	+	39	14	CG	CGT
H19-sus-complete	18745	-	0	0	CG	CGT
H19-sus-complete	18763	+	39	8	CG	CGA
H19-sus-complete	18764	-	0	0	CG	CGC
H19-sus-complete	18791	+	34	10	CG	CGA
H19-sus-complete	18792	-	0	0	CG	CGT
H19-sus-complete	18794	+	36	3	CG	CGA
H19-sus-complete	18795	-	0	0	CG	CGT
H19-sus-complete	18821	+	34	11	CG	CGG
H19-sus-complete	18822	-	0	0	CG	CGC
H19-sus-complete	18845	+	34	11	CG	CGG
H19-sus-complete	18846	-	0	0	CG	CGT
H19-sus-complete	18862	+	30	20	CG	CGA
H19-sus-complete	18863	-	0	0	CG	CGG
H19-sus-complete	18868	+	28	25	CG	CGG
H19-sus-complete	18869	-	0	0	CG	CGG
H19-sus-complete	18879	+	38	15	CG	CGC
H19-sus-complete	18880	-	0	0	CG	CGG
H19-sus-complete	18930	+	18	25	CG	CGG
H19-sus-complete	18931	-	0	0	CG	CGG
H19-sus-complete	18934	+	19	23	CG	CGG
H19-sus-complete	18935	-	0	0	CG	CGT
H19-sus-complete	19002	+	31	9	CG	CGA
H19-sus-complete	19003	-	0	0	CG	CGG
H19-sus-complete	19029	+	31	10	CG	CGA
H19-sus-complete	19030	-	0	0	CG	CGG
H19-sus-complete	19036	+	27	15	CG	CGG
H19-sus-complete	19037	-	0	0	CG	CGA
H19-sus-complete	19055	+	33	7	CG	CGT
H19-sus-complete	19056	-	0	0	CG	CGT
H19-sus-complete	19070	+	35	4	CG	CGC
H19-sus-complete	19071	-	0	0	CG	CGG
H19-sus-complete	19085	+	34	2	CG	CGC
H19-sus-complete	19086	-	0	0	CG	CGG
H19-sus-complete	19092	+	26	7	CG	CGT
H19-sus-complete	19093	-	0	0	CG	CGT
H19-sus-complete	19098	+	23	10	CG	CGG
H19-sus-complete	19099	-	0	0	CG	CGG
H19-sus-complete	19101	+	24	8	CG	CGG
H19-sus-complete	19102	-	0	0	CG	CGC
H19-sus-complete	19142	+	23	5	CG	CGG
H19-sus-complete	19143	-	0	0	CG	CGG
H19-sus-complete	19182	+	29	2	CG	CGG
H19-sus-complete	19183	-	0	0	CG	CGA
H19-sus-complete	19192	+	29	2	CG	CGC
H19-sus-complete	19193	-	0	0	CG	CGT
H19-sus-complete	19201	+	24	3	CG	CGG
H19-sus-complete	19202	-	0	0	CG	CGG
H19-sus-complete	19211	+	26	4	CG	CGC
H19-sus-complete	19212	-	0	0	CG	CGG
H19-sus-complete	19213	+	28	1	CG	CGC
H19-sus-complete	19214	-	0	0	CG	CGC
H19-sus-complete	19217	+	27	3	CG	CGC
H19-sus-complete	19218	-	0	0	CG	CGG
H19-sus-complete	19222	+	27	3	CG	CGT
H19-sus-complete	19223	-	0	0	CG	CGG
H19-sus-complete	19237	+	18	4	CG	CGA
H19-sus-complete	19238	-	0	0	CG	CGG
H19-sus-complete	19245	+	18	3	CG	CGC
H19-sus-complete	19246	-	0	0	CG	CGC
H19-sus-complete	19248	+	13	7	CG	CGG
H19-sus-complete	19249	-	0	0	CG	CGG
H19-sus-complete	19266	+	15	3	CG	CGG
H19-sus-complete	19267	-	0	0	CG	CGG
H19-sus-complete	19296	+	10	6	CG	CGG
H19-sus-complete	19297	-	0	0	CG	CGG
H19-sus-complete	19339	+	11	1	CG	CGA
H19-sus-complete	19340	-	0	0	CG	CGT
H19-sus-complete	19387	+	15	3	CG	CGC
H19-sus-complete	19388	-	0	0	CG	CGG
H19-sus-complete	19389	+	16	2	CG	CGA
H19-sus-complete	19390	-	0	0	CG	CGC
H19-sus-complete	19403	+	17	2	CG	CGG
H19-sus-complete	19404	-	0	0	CG	CGC
H19-sus-complete	19419	+	14	5	CG	CGG
H19-sus-complete	19420	-	0	0	CG	CGT
H19-sus-complete	19428	+	15	1	CG	CGG
H19-sus-complete	19429	-	0	0	CG	CGC
H19-sus-complete	19432	+	13	3	CG	CGC
H19-sus-complete	19433	-	0	0	CG	CGC
H19-sus-complete	19436	+	14	2	CG	CGC
H19-sus-complete	19437	-	0	0	CG	CGG
H19-sus-complete	19438	+	13	2	CG	CGG
H19-sus-complete	19439	-	0	0	CG	CGC
H19-sus-complete	19450	+	11	0	CG	CGC
H19-sus-complete	19451	-	0	0	CG	CGG
H19-sus-complete	19459	+	7	2	CG	CGG
H19-sus-complete	19460	-	0	0	CG	CGA
H19-sus-complete	19465	+	5	1	CG	CGC
H19-sus-complete	19466	-	0	0	CG	CGG
H19-sus-complete	19472	+	0	0	CG	CGG
H19-sus-complete	19473	-	0	0	CG	CGG
H19-sus-complete	19479	+	0	0	CG	CGG
H19-sus-complete	19480	-	0	0	CG	CGG
H19-sus-complete	19484	+	0	0	CG	CGG
H19-sus-complete	19485	-	0	0	CG	CGC
H19-sus-complete	19517	+	8	1	CG	CGG
H19-sus-complete	19518	-	0	0	CG	CGG
H19-sus-complete	19530	+	10	2	CG	CGA
H19-sus-complete	19531	-	0	0	CG	CGA
H19-sus-complete	19565	+	20	2	CG	CGT
H19-sus-complete	19566	-	0	0	CG	CGT
H19-sus-complete	19606	+	11	6	CG	CGA
H19-sus-complete	19607	-	0	0	CG	CGG
H19-sus-complete	19616	+	13	3	CG	CGC
H19-sus-complete	19617	-	0	0	CG	CGG
H19-sus-complete	19624	+	11	4	CG	CGA
H19-sus-complete	19625	-	0	0	CG	CGG
H19-sus-complete	19658	+	8	0	CG	CGG
H19-sus-complete	19659	-	0	0	CG	CGG
H19-sus-complete	19685	+	6	3	CG	CGT
H19-sus-complete	19686	-	0	0	CG	CGG
H19-sus-complete	19699	+	6	5	CG	CGC
H19-sus-complete	19700	-	0	0	CG	CGG
H19-sus-complete	19753	+	8	3	CG	CGG
H19-sus-complete	19754	-	0	0	CG	CGG
H19-sus-complete	19807	+	6	0	CG	CGG
H19-sus-complete	19808	-	0	0	CG	CGC
H19-sus-complete	19941	+	24	0	CG	CGC
H19-sus-complete	19942	-	0	0	CG	CGG
H19-sus-complete	19967	+	23	4	CG	CGA
H19-sus-complete	19968	-	0	0	CG	CGG
H19-sus-complete	19981	+	26	0	CG	CGG
H19-sus-complete	19982	-	0	0	CG	CGG
H19-sus-complete	19997	+	17	3	CG	CGG
H19-sus-complete	19998	-	0	0	CG	CGG
H19-sus-complete	20029	+	21	1	CG	CGA
H19-sus-complete	20030	-	0	0	CG	CGC
H19-sus-complete	20053	+	17	3	CG	CGG
H19-sus-complete	20054	-	0	0	CG	CGT
H19-sus-complete	20081	+	23	2	CG	CGC
H19-sus-complete	20082	-	0	0	CG	CGG
H19-sus-complete	20098	+	26	3	CG	CGG
H19-sus-complete	20099	-	0	0	CG	CGG
H19-sus-complete	20118	+	19	13	CG	CGA
H19-sus-complete	20119	-	0	0	CG	CGG
H19-sus-complete	20121	+	27	1	CG	CGC
H19-sus-complete	20122	-	0	0	CG	CGT
H19-sus-complete	20128	+	19	12	CG	CGC
H19-sus-complete	20129	-	0	0	CG	CGG
H19-sus-complete	20163	+	24	0	CG	CGG
H19-sus-complete	20164	-	0	0	CG	CGG
H19-sus-complete	20173	+	19	1	CG	CGG
H19-sus-complete	20174	-	0	0	CG	CGG
H19-sus-complete	20198	+	16	0	CG	CGG
H19-sus-complete	20199	-	0	0	CG	CGG
H19-sus-complete	20209	+	15	4	CG	CGG
H19-sus-complete	20210	-	0	0	CG	CGA
H19-sus-complete	20224	+	14	1	CG	CGG
H19-sus-complete	20225	-	0	0	CG	CGT
H19-sus-complete	20292	+	17	5	CG	CGC
H19-sus-complete	20293	-	0	0	CG	CGT
H19-sus-complete	20315	+	21	0	CG	CGG
H19-sus-complete	20316	-	0	0	CG	CGG
H19-sus-complete	20339	+	19	1	CG	CGC
H19-sus-complete	20340	-	0	0	CG	CGA
H19-sus-complete	20342	+	20	0	CG	CGG
H19-sus-complete	20343	-	0	0	CG	CGG
H19-sus-complete	20351	+	22	2	CG	CGC
H19-sus-complete	20352	-	0	0	CG	CGC
H19-sus-complete	20388	+	31	3	CG	CGC
H19-sus-complete	20389	-	0	0	CG	CGG
H19-sus-complete	20390	+	33	2	CG	CGG
H19-sus-complete	20391	-	0	0	CG	CGC
H19-sus-complete	20398	+	36	0	CG	CGG
H19-sus-complete	20399	-	0	0	CG	CGC
H19-sus-complete	20402	+	36	0	CG	CGG
H19-sus-complete	20403	-	0	0	CG	CGC
H19-sus-complete	20428	+	37	1	CG	CGT
H19-sus-complete	20429	-	0	0	CG	CGA
H19-sus-complete	20435	+	42	1	CG	CGC
H19-sus-complete	20436	-	0	0	CG	CGG
H19-sus-complete	20449	+	16	25	CG	CGG
H19-sus-complete	20450	-	0	0	CG	CGC
H19-sus-complete	20484	+	22	10	CG	CGA
H19-sus-complete	20485	-	0	0	CG	CGG
H19-sus-complete	20537	+	29	5	CG	CGG
H19-sus-complete	20538	-	0	0	CG	CGA
H19-sus-complete	20571	+	33	2	CG	CGT
H19-sus-complete	20572	-	0	0	CG	CGC
H19-sus-complete	20608	+	31	6	CG	CGG
H19-sus-complete	20609	-	0	0	CG	CGG
H19-sus-complete	20612	+	17	21	CG	CGC
H19-sus-complete	20613	-	0	0	CG	CGG
H19-sus-complete	20620	+	29	7	CG	CGG
H19-sus-complete	20621	-	0	0	CG	CGA
H19-sus-complete	20649	+	28	1	CG	CGG
H19-sus-complete	20650	-	0	0	CG	CGG
H19-sus-complete	20803	+	13	4	CG	CGC
H19-sus-complete	20804	-	0	0	CG	CGC
H19-sus-complete	20827	+	12	0	CG	CGG
H19-sus-complete	20828	-	0	0	CG	CGG
H19-sus-complete	20835	+	9	1	CG	CGG
H19-sus-complete	20836	-	0	0	CG	CGA
H19-sus-complete	20838	+	7	3	CG	CGT
H19-sus-complete	20839	-	0	0	CG	CGC
H19-sus-complete	20846	+	10	1	CG	CGG
H19-sus-complete	20847	-	0	0	CG	CGG
H19-sus-complete	20852	+	9	0	CG	CGC
H19-sus-complete	20853	-	0	0	CG	CGC
H19-sus-complete	20859	+	6	2	CG	CGG
H19-sus-complete	20860	-	0	0	CG	CGA
H19-sus-complete	20863	+	6	0	CG	CGG
H19-sus-complete	20864	-	0	0	CG	CGC
H19-sus-complete	20886	+	6	0	CG	CGG
H19-sus-complete	20887	-	0	0	CG	CGG
H19-sus-complete	20898	+	7	1	CG	CGC
H19-sus-complete	20899	-	0	0	CG	CGC
H19-sus-complete	20913	+	8	2	CG	CGT
H19-sus-complete	20914	-	0	0	CG	CGG
H19-sus-complete	20941	+	8	1	CG	CGC
H19-sus-complete	20942	-	0	0	CG	CGG
H19-sus-complete	20945	+	6	2	CG	CGC
H19-sus-complete	20946	-	0	0	CG	CGT
H19-sus-complete	20961	+	5	1	CG	CGA
H19-sus-complete	20962	-	0	0	CG	CGA
H19-sus-complete	20973	+	6	0	CG	CGC
H19-sus-complete	20974	-	0	0	CG	CGC
H19-sus-complete	20989	+	3	0	CG	CGG
H19-sus-complete	20990	-	0	0	CG	CGC
H19-sus-complete	21057	+	1	0	CG	CGG
H19-sus-complete	21058	-	0	0	CG	CGC
H19-sus-complete	21071	+	0	0	CG	CGC
H19-sus-complete	21072	-	0	0	CG	CGG
[truncated: 3,582 more rows]
