# Supplementary material for: Molecular microevolution and epigenetic patterns of the long non-coding gene H19 show its potential function in pig domestication and breed divergence
Source: BMC Evol Biol. 2016 Apr 23;16:87. doi: 10.1186/s12862-016-0657-5 (PMC4841954; doi:10.1186/s12862-016-0657-5)
Supplement: Additional file 8: S4. — The transcript information of H19 completely sequence (GenBank: AY044827) in Enshi black pig according to the transcriptome data. (TXT 4 kb) [file 12862_2016_657_MOESM8_ESM.txt]

1	Cufflinks	transcript	34226	37009	1	+	.	gene_id "CUFF.1"; transcript_id "CUFF.1.2"; FPKM "0.0000000000"; frac "0.000000"; conf_lo "0.000000"; conf_hi "0.005751"; cov "0.000000"; full_read_support "yes";
1	Cufflinks	exon	34226	34283	1	+	.	gene_id "CUFF.1"; transcript_id "CUFF.1.2"; exon_number "1"; FPKM "0.0000000000"; frac "0.000000"; conf_lo "0.000000"; conf_hi "0.005751"; cov "0.000000";
1	Cufflinks	exon	34773	35752	1	+	.	gene_id "CUFF.1"; transcript_id "CUFF.1.2"; exon_number "2"; FPKM "0.0000000000"; frac "0.000000"; conf_lo "0.000000"; conf_hi "0.005751"; cov "0.000000";
1	Cufflinks	exon	35841	35966	1	+	.	gene_id "CUFF.1"; transcript_id "CUFF.1.2"; exon_number "3"; FPKM "0.0000000000"; frac "0.000000"; conf_lo "0.000000"; conf_hi "0.005751"; cov "0.000000";
1	Cufflinks	exon	36045	36162	1	+	.	gene_id "CUFF.1"; transcript_id "CUFF.1.2"; exon_number "4"; FPKM "0.0000000000"; frac "0.000000"; conf_lo "0.000000"; conf_hi "0.005751"; cov "0.000000";
1	Cufflinks	exon	36246	36373	1	+	.	gene_id "CUFF.1"; transcript_id "CUFF.1.2"; exon_number "5"; FPKM "0.0000000000"; frac "0.000000"; conf_lo "0.000000"; conf_hi "0.005751"; cov "0.000000";
1	Cufflinks	exon	36456	37009	1	+	.	gene_id "CUFF.1"; transcript_id "CUFF.1.2"; exon_number "6"; FPKM "0.0000000000"; frac "0.000000"; conf_lo "0.000000"; conf_hi "0.005751"; cov "0.000000";
1	Cufflinks	transcript	34226	37009	1	+	.	gene_id "CUFF.1"; transcript_id "CUFF.1.1"; FPKM "0.0000000000"; frac "0.000000"; conf_lo "0.000000"; conf_hi "0.005752"; cov "0.000000"; full_read_support "yes";
1	Cufflinks	exon	34226	34283	1	+	.	gene_id "CUFF.1"; transcript_id "CUFF.1.1"; exon_number "1"; FPKM "0.0000000000"; frac "0.000000"; conf_lo "0.000000"; conf_hi "0.005752"; cov "0.000000";
1	Cufflinks	exon	34773	35024	1	+	.	gene_id "CUFF.1"; transcript_id "CUFF.1.1"; exon_number "2"; FPKM "0.0000000000"; frac "0.000000"; conf_lo "0.000000"; conf_hi "0.005752"; cov "0.000000";
1	Cufflinks	exon	35143	35595	1	+	.	gene_id "CUFF.1"; transcript_id "CUFF.1.1"; exon_number "3"; FPKM "0.0000000000"; frac "0.000000"; conf_lo "0.000000"; conf_hi "0.005752"; cov "0.000000";
1	Cufflinks	exon	35660	35752	1	+	.	gene_id "CUFF.1"; transcript_id "CUFF.1.1"; exon_number "4"; FPKM "0.0000000000"; frac "0.000000"; conf_lo "0.000000"; conf_hi "0.005752"; cov "0.000000";
1	Cufflinks	exon	35841	35966	1	+	.	gene_id "CUFF.1"; transcript_id "CUFF.1.1"; exon_number "5"; FPKM "0.0000000000"; frac "0.000000"; conf_lo "0.000000"; conf_hi "0.005752"; cov "0.000000";
1	Cufflinks	exon	36045	36162	1	+	.	gene_id "CUFF.1"; transcript_id "CUFF.1.1"; exon_number "6"; FPKM "0.0000000000"; frac "0.000000"; conf_lo "0.000000"; conf_hi "0.005752"; cov "0.000000";
1	Cufflinks	exon	36246	36373	1	+	.	gene_id "CUFF.1"; transcript_id "CUFF.1.1"; exon_number "7"; FPKM "0.0000000000"; frac "0.000000"; conf_lo "0.000000"; conf_hi "0.005752"; cov "0.000000";
1	Cufflinks	exon	36456	37009	1	+	.	gene_id "CUFF.1"; transcript_id "CUFF.1.1"; exon_number "8"; FPKM "0.0000000000"; frac "0.000000"; conf_lo "0.000000"; conf_hi "0.005752"; cov "0.000000";
1	Cufflinks	transcript	34398	37004	1000	+	.	gene_id "CUFF.1"; transcript_id "ENSSSCT00000026690"; FPKM "66.8354047613"; frac "1.000000"; conf_lo "63.940896"; conf_hi "69.729913"; cov "0.347715"; full_read_support "yes";
1	Cufflinks	exon	34398	35752	1000	+	.	gene_id "CUFF.1"; transcript_id "ENSSSCT00000026690"; exon_number "1"; FPKM "66.8354047613"; frac "1.000000"; conf_lo "63.940896"; conf_hi "69.729913"; cov "0.347715";
1	Cufflinks	exon	35841	35966	1000	+	.	gene_id "CUFF.1"; transcript_id "ENSSSCT00000026690"; exon_number "2"; FPKM "66.8354047613"; frac "1.000000"; conf_lo "63.940896"; conf_hi "69.729913"; cov "0.347715";
1	Cufflinks	exon	36045	36162	1000	+	.	gene_id "CUFF.1"; transcript_id "ENSSSCT00000026690"; exon_number "3"; FPKM "66.8354047613"; frac "1.000000"; conf_lo "63.940896"; conf_hi "69.729913"; cov "0.347715";
1	Cufflinks	exon	36246	36373	1000	+	.	gene_id "CUFF.1"; transcript_id "ENSSSCT00000026690"; exon_number "4"; FPKM "66.8354047613"; frac "1.000000"; conf_lo "63.940896"; conf_hi "69.729913"; cov "0.347715";
1	Cufflinks	exon	36456	37004	1000	+	.	gene_id "CUFF.1"; transcript_id "ENSSSCT00000026690"; exon_number "5"; FPKM "66.8354047613"; frac "1.000000"; conf_lo "63.940896"; conf_hi "69.729913"; cov "0.347715";
