# Supplementary material for: Molecular microevolution and epigenetic patterns of the long non-coding gene H19 show its potential function in pig domestication and breed divergence
Source: BMC Evol Biol. 2016 Apr 23;16:87. doi: 10.1186/s12862-016-0657-5 (PMC4841954; doi:10.1186/s12862-016-0657-5)
Supplement: Additional file 9: S5. — The transcript information of H19 completely sequence (GenBank: AY044827) in Guizhou wild boar according to the transcriptome data. (TXT 1 kb) [file 12862_2016_657_MOESM9_ESM.txt]

1	Cufflinks	transcript	34398	37004	1000	+	.	gene_id "CUFF.1"; transcript_id "ENSSSCT00000026690"; FPKM "426.9750577716"; frac "1.000000"; conf_lo "423.790853"; conf_hi "430.159262"; cov "7.264943"; full_read_support "yes";
1	Cufflinks	exon	34398	35752	1000	+	.	gene_id "CUFF.1"; transcript_id "ENSSSCT00000026690"; exon_number "1"; FPKM "426.9750577716"; frac "1.000000"; conf_lo "423.790853"; conf_hi "430.159262"; cov "7.264943";
1	Cufflinks	exon	35841	35966	1000	+	.	gene_id "CUFF.1"; transcript_id "ENSSSCT00000026690"; exon_number "2"; FPKM "426.9750577716"; frac "1.000000"; conf_lo "423.790853"; conf_hi "430.159262"; cov "7.264943";
1	Cufflinks	exon	36045	36162	1000	+	.	gene_id "CUFF.1"; transcript_id "ENSSSCT00000026690"; exon_number "3"; FPKM "426.9750577716"; frac "1.000000"; conf_lo "423.790853"; conf_hi "430.159262"; cov "7.264943";
1	Cufflinks	exon	36246	36373	1000	+	.	gene_id "CUFF.1"; transcript_id "ENSSSCT00000026690"; exon_number "4"; FPKM "426.9750577716"; frac "1.000000"; conf_lo "423.790853"; conf_hi "430.159262"; cov "7.264943";
1	Cufflinks	exon	36456	37004	1000	+	.	gene_id "CUFF.1"; transcript_id "ENSSSCT00000026690"; exon_number "5"; FPKM "426.9750577716"; frac "1.000000"; conf_lo "423.790853"; conf_hi "430.159262"; cov "7.264943";
