# Supplementary material for: Molecular microevolution and epigenetic patterns of the long non-coding gene H19 show its potential function in pig domestication and breed divergence
Source: BMC Evol Biol. 2016 Apr 23;16:87. doi: 10.1186/s12862-016-0657-5 (PMC4841954; doi:10.1186/s12862-016-0657-5)
Supplement: Additional file 10: S6. — The transcript information of H19 completely sequence (GenBank: AY044827) in Landrace according to the transcriptome data. (TXT 4 kb) [file 12862_2016_657_MOESM10_ESM.txt]

1	Cufflinks	transcript	34220	37004	1	+	.	gene_id "CUFF.1"; transcript_id "CUFF.1.1"; FPKM "0.0000000000"; frac "0.000000"; conf_lo "0.000000"; conf_hi "0.094255"; cov "0.000000"; full_read_support "yes";
1	Cufflinks	exon	34220	34283	1	+	.	gene_id "CUFF.1"; transcript_id "CUFF.1.1"; exon_number "1"; FPKM "0.0000000000"; frac "0.000000"; conf_lo "0.000000"; conf_hi "0.094255"; cov "0.000000";
1	Cufflinks	exon	34773	35595	1	+	.	gene_id "CUFF.1"; transcript_id "CUFF.1.1"; exon_number "2"; FPKM "0.0000000000"; frac "0.000000"; conf_lo "0.000000"; conf_hi "0.094255"; cov "0.000000";
1	Cufflinks	exon	35660	35752	1	+	.	gene_id "CUFF.1"; transcript_id "CUFF.1.1"; exon_number "3"; FPKM "0.0000000000"; frac "0.000000"; conf_lo "0.000000"; conf_hi "0.094255"; cov "0.000000";
1	Cufflinks	exon	35853	35966	1	+	.	gene_id "CUFF.1"; transcript_id "CUFF.1.1"; exon_number "4"; FPKM "0.0000000000"; frac "0.000000"; conf_lo "0.000000"; conf_hi "0.094255"; cov "0.000000";
1	Cufflinks	exon	36045	36162	1	+	.	gene_id "CUFF.1"; transcript_id "CUFF.1.1"; exon_number "5"; FPKM "0.0000000000"; frac "0.000000"; conf_lo "0.000000"; conf_hi "0.094255"; cov "0.000000";
1	Cufflinks	exon	36246	36373	1	+	.	gene_id "CUFF.1"; transcript_id "CUFF.1.1"; exon_number "6"; FPKM "0.0000000000"; frac "0.000000"; conf_lo "0.000000"; conf_hi "0.094255"; cov "0.000000";
1	Cufflinks	exon	36456	37004	1	+	.	gene_id "CUFF.1"; transcript_id "CUFF.1.1"; exon_number "7"; FPKM "0.0000000000"; frac "0.000000"; conf_lo "0.000000"; conf_hi "0.094255"; cov "0.000000";
1	Cufflinks	transcript	34398	37004	1000	+	.	gene_id "CUFF.1"; transcript_id "ENSSSCT00000026690"; FPKM "780.2406601615"; frac "1.000000"; conf_lo "745.817766"; conf_hi "814.663555"; cov "2.911611"; full_read_support "yes";
1	Cufflinks	exon	34398	35752	1000	+	.	gene_id "CUFF.1"; transcript_id "ENSSSCT00000026690"; exon_number "1"; FPKM "780.2406601615"; frac "1.000000"; conf_lo "745.817766"; conf_hi "814.663555"; cov "2.911611";
1	Cufflinks	exon	35841	35966	1000	+	.	gene_id "CUFF.1"; transcript_id "ENSSSCT00000026690"; exon_number "2"; FPKM "780.2406601615"; frac "1.000000"; conf_lo "745.817766"; conf_hi "814.663555"; cov "2.911611";
1	Cufflinks	exon	36045	36162	1000	+	.	gene_id "CUFF.1"; transcript_id "ENSSSCT00000026690"; exon_number "3"; FPKM "780.2406601615"; frac "1.000000"; conf_lo "745.817766"; conf_hi "814.663555"; cov "2.911611";
1	Cufflinks	exon	36246	36373	1000	+	.	gene_id "CUFF.1"; transcript_id "ENSSSCT00000026690"; exon_number "4"; FPKM "780.2406601615"; frac "1.000000"; conf_lo "745.817766"; conf_hi "814.663555"; cov "2.911611";
1	Cufflinks	exon	36456	37004	1000	+	.	gene_id "CUFF.1"; transcript_id "ENSSSCT00000026690"; exon_number "5"; FPKM "780.2406601615"; frac "1.000000"; conf_lo "745.817766"; conf_hi "814.663555"; cov "2.911611";
1	Cufflinks	transcript	34398	37004	1	+	.	gene_id "CUFF.1"; transcript_id "CUFF.1.3"; FPKM "0.0000000000"; frac "0.000000"; conf_lo "0.000000"; conf_hi "0.094198"; cov "0.000000"; full_read_support "yes";
1	Cufflinks	exon	34398	34577	1	+	.	gene_id "CUFF.1"; transcript_id "CUFF.1.3"; exon_number "1"; FPKM "0.0000000000"; frac "0.000000"; conf_lo "0.000000"; conf_hi "0.094198"; cov "0.000000";
1	Cufflinks	exon	34744	35595	1	+	.	gene_id "CUFF.1"; transcript_id "CUFF.1.3"; exon_number "2"; FPKM "0.0000000000"; frac "0.000000"; conf_lo "0.000000"; conf_hi "0.094198"; cov "0.000000";
1	Cufflinks	exon	35660	35752	1	+	.	gene_id "CUFF.1"; transcript_id "CUFF.1.3"; exon_number "3"; FPKM "0.0000000000"; frac "0.000000"; conf_lo "0.000000"; conf_hi "0.094198"; cov "0.000000";
1	Cufflinks	exon	35841	35966	1	+	.	gene_id "CUFF.1"; transcript_id "CUFF.1.3"; exon_number "4"; FPKM "0.0000000000"; frac "0.000000"; conf_lo "0.000000"; conf_hi "0.094198"; cov "0.000000";
1	Cufflinks	exon	36045	36162	1	+	.	gene_id "CUFF.1"; transcript_id "CUFF.1.3"; exon_number "5"; FPKM "0.0000000000"; frac "0.000000"; conf_lo "0.000000"; conf_hi "0.094198"; cov "0.000000";
1	Cufflinks	exon	36246	36373	1	+	.	gene_id "CUFF.1"; transcript_id "CUFF.1.3"; exon_number "6"; FPKM "0.0000000000"; frac "0.000000"; conf_lo "0.000000"; conf_hi "0.094198"; cov "0.000000";
1	Cufflinks	exon	36456	37004	1	+	.	gene_id "CUFF.1"; transcript_id "CUFF.1.3"; exon_number "7"; FPKM "0.0000000000"; frac "0.000000"; conf_lo "0.000000"; conf_hi "0.094198"; cov "0.000000";
